# Supplementary material for: Side-stream products of malting: a neglected source of phytochemicals
Source: NPJ Sci Food. 2020 Dec 11;4:21. doi: 10.1038/s41538-020-00081-0 (PMC7733442; doi:10.1038/s41538-020-00081-0)
Supplement: Supplementary file 2 — Supplementary Table 1 [file 41538_2020_81_MOESM2_ESM.xlsx]

## Sheet: Table 1
																																	Statistics (t-test with Benjamini–Hochberg false discovery rate correction); WG = whole grain, MG = malted grain, R = rootlet
									Average signal intensities (signal counts, peak area)																								Barley				Oats				Rye				Wheat
									Barley						Oats						Rye						Wheat						p (raw)		p (FDR)		p (raw)		p (FDR)		p (raw)		p (FDR)		p (raw)		p (FDR)
Ionization	RT [min]	m/z (obs.)	Ion	Curated ID	Compound class	ID level	MS/MS	S/N ratio	Whole grain	Malted grain	Rootlet	Water extract	Wort	Spent grain	Whole grain	Malted grain	Rootlet	Water extract	Wort	Spent grain	Whole grain	Malted grain	Rootlet	Water extract	Wort	Spent grain	Whole grain	Malted grain	Rootlet	Water extract	Wort	Spent grain	WG vs MG	WG vs R	WG vs MG	WG vs R	WG vs MG	WG vs R	WG vs MG	WG vs R	WG vs MG	WG vs R	WG vs MG	WG vs R	WG vs MG	WG vs R	WG vs MG	WG vs R	Injection order →
ESI−	10.444	361.275	[M − H]−	Alkylresorcinol C17:1, hydroxy	Alkylresorcinol	2	40 V: 123.045 (100), 81.035 (68)	124.6	8918	12216.3	2569.67	4518.67	1978	21923.7	17283.3	34608.3	4165.33	7464	6628	42118	947813	983939	21852.7	85007	21341.7	831265	67888.3	62304.7	3775.67	1512	1022.33	51228	0.120058	0.049497	0.242943	0.0949807	0.0748687	0.0290298	0.149737	0.0785074	0.799839	0.00292136	0.84444	0.0202357	0.586988	0.00538956	0.72484	0.0305055
ESI−	10.516	343.265	[M − H]−	Heptadecadienylresorcinol (C17:2)	Alkylresorcinol	2	40 V: 41.003 (100), 81.035 (89), 135.045 (77), 122.037 (67), 149.060 (42), 147.384 (19), 301.251 (15)	158.71	0	0	0	362.667	0	0	0	0	0	841.333	508.667	0	618293	480830	0	37946.7	11514.3	468963	7418.33	1153.67	0	0	0	5689.67	1	1	1	1	1	1	1	1	0.263358	0.0100267	0.396614	0.0299747	0.0797946	0.117871	0.167864	0.154264
ESI−	10.517	387.291	[M − H]−	2-Oxononadecenylresorcinol (C19:1,oxo)	Alkylresorcinol	2	40 V: 123.045 (100), 81.035 (78), 59.014 (9), 41.003 (4)	65.83	233.333	303.333	25.3333	1163.33	691	385.333	764	494	188	1893.67	1931	10506.7	696445	542349	12247.3	34872.7	11486.3	462138	64332	74620	2141.33	604.667	949	46661	0.727258	0.265034	0.870946	0.382526	0.706622	0.365741	0.777832	0.408939	0.384518	0.0128111	0.530112	0.0310972	0.492023	0.0065099	0.661856	0.0313368
ESI−	10.618	413.306	[M − H]−	2-Oxoheneicosadienylresorcinol	Alkylresorcinol	2	40 V: 123.045 (100), 81.035 (59)	174.75	3798	12375.7	9743.33	1647.33	865.667	10721.3	14537	27743.7	0	1700.33	2670.67	517.667	727565	704725	19696.7	36925.3	7973.67	793889	20171.3	28358.3	5447.33	192	400.667	14061.7	0.0294556	0.0051	0.0804364	0.0206914	0.188016	0.198422	0.31974	0.250138	0.874224	0.0109416	0.902835	0.0300026	0.196381	0.0365971	0.350984	0.0615004
ESI−	10.728	345.279	[M − H]−	Heptadecenylresorcinol (C17:1)	Alkylresorcinol	2	40 V: 41.003 (100), 303.267 (52), 81.034 (49), 122.037 (32), 149.060 (27), 135.045 (27)	535.81	2551.67	12067	1635.33	8115	3155.67	4877.67	2357	1595	1761.67	8849	8927.33	6141.67	2.61604e+06	2.3514e+06	85143.7	280064	93502	3.6989e+06	183982	218829	7605.67	1433	2430.67	154498	0.289476	0.0988454	0.498249	0.172221	0.263024	0.30672	0.417312	0.351244	0.648892	0.0189104	0.741684	0.039134	0.545859	0.043907	0.711119	0.0679571
ESI−	10.752	389.306	[M − H]−	Oxidated alkylresorcinol m/z 389	Alkylresorcinol	3	40 V: 123.045 (100), 81.035 (52)	573.49	8736.67	39020.3	3851.33	16439.3	6221.67	13926.3	8547	7516.67	4651.67	18164.3	18765	16032	6288217	7085081	151212	458177	115673	8433689	360378	580036	12901	2720.33	5347.67	338157	0.229462	0.0142831	0.420433	0.0375205	0.562083	0.375489	0.658288	0.417627	0.606006	0.0111227	0.708255	0.0300026	0.202729	0.0312273	0.355402	0.0582316
ESI−	10.807	371.295	[M − H]−	Nonadecatrienylresorcinol (C19:2)	Alkylresorcinol	2	40 V: 41.003 (100), 122.038 (52), 81.035 (40), 371.296 (22), 135.046 (21), 329.285 (13), 108.022 (11)	169.16	695.667	3267	1171	2682.67	1066.33	2695.33	0	0	0	3654.33	3629.33	642	1.03092e+06	1056616	28233	99342.3	30398	1756451	61119	68268	2532.33	510	765.667	55565.7	0.440615	0.298648	0.653284	0.417813	1	1	1	1	0.890147	0.0154121	0.909359	0.0350163	0.711416	0.0397173	0.812598	0.0640512
ESI−	10.813	415.322	[M − H]−	Oxidated alkylresorcinol m/z 415	Alkylresorcinol	3	40 V: 123.045 (100), 81.035 (35)	936.34	2943.33	9254.33	18101.7	4606	2236.33	10687.3	2413	4805.33	4053.33	9518.67	8563.33	8702.33	2.15678e+06	2194168	50961.3	132615	32118.7	3.33257e+06	422669	542797	22444.3	2084.33	5491.67	473797	0.106388	0.00524233	0.218944	0.0209	0.200532	0.101791	0.33682	0.162408	0.947923	0.0225763	0.964911	0.0430314	0.456934	0.0352973	0.62389	0.0615004
ESI−	10.889	441.337	[M − H]−	2-Oxotricosadienylresorcinol	Alkylresorcinol	2	40 V: 123.045 (100), 81.035 (29)	154.86	428	1398	0	1109.67	554.333	917	520	88.3333	0	1428.33	1196.67	660	342732	367426	0	18096.7	9372.33	294139	14801	17922.7	0	529.333	286.667	7311	0.428752	0.181395	0.647689	0.287801	0.0723822	0.0970489	0.145791	0.157497	0.741303	0.00862464	0.803549	0.028154	0.218541	0.00335774	0.376155	0.0289186
ESI−	10.906	397.311	[M − H]−	Heneicosatrienylresorcinol (C21:3)	Alkylresorcinol	2	40 V: 130.204 (100), 41.003 (86), 122.037 (85), 247.171 (70), 81.031 (53), 219.140 (48), 293.272 (40), 135.044 (37)	116.87	121	815.333	0	206	102.667	247	0	0	0	182	0	84.3333	150912	140634	0	9340	5554.67	122203	274492	254361	0	1572	4869	104593	0.513658	0.42265	0.70815	0.519621	1	1	1	1	0.751774	0.0110223	0.808726	0.0300026	0.725878	0.023328	0.820969	0.047663
ESI−	10.947	347.296	[M − H]−	Heptadecylresorcinol (C17:0)	Alkylresorcinol	1	40 V: 41.003 (100), 305.284 (73), 81.034 (52), 347.295 (19), 122.037 (18), 79.055 (10), 123.043 (4)	1060.78	8837	25667.7	1117.67	19775.3	10823.7	12285.3	2202.67	1194.67	2780.33	22118.3	21940.7	6257	6739841	5.36247e+06	85615.7	681456	397454	4.50835e+06	639969	517346	11161	7663	22523.3	249808	0.285271	0.00286675	0.498249	0.0181779	0.160305	0.777725	0.279304	0.809062	0.428745	0.019777	0.56386	0.0398346	0.472613	0.0359059	0.639153	0.0615004
ESI−	10.998	373.311	[M − H]−	Nonadecenylersorcinol (C19:1)	Alkylresorcinol	2	40 V: 41.003 (100), 331.301 (49), 122.037 (38), 373.310 (31), 81.035 (25), 135.044 (13), 149.060 (6)	369.77	4157.67	12366	1422.33	13403	7291	8861.67	1859.33	1570.67	2730.33	15875.3	16654	5379	3.81557e+06	3.01089e+06	51476.7	428831	233162	3415352	1.00668e+06	784734	19243.7	12784.3	29469.3	403446	0.288603	0.0285404	0.498249	0.0600405	0.528718	0.302562	0.636045	0.347885	0.419202	0.0190158	0.56386	0.039134	0.468767	0.036329	0.636985	0.0615004
ESI−	11.042	417.337	[M − H]−	Oxidated alkylresorcinol m/z 417	Alkylresorcinol	3	40 V: 123.045 (100), 81.035 (36)	413.36	46578	82628	17693	5692	7589	22946.7	4339.33	5117.67	4308.33	5669.33	4866.33	6278.33	1.39217e+06	1.21657e+06	24715.7	80032.7	48714.3	643965	1011930	1117160	19691	5712	46854	366360	0.0319197	0.00957622	0.083937	0.0297008	0.201618	0.977274	0.33682	0.991235	0.617441	0.00723801	0.718661	0.0260202	0.737053	0.0171571	0.824106	0.0406051
ESI−	11.083	445.334	[M − H]−	Oxidated alkylresorcinol m/z 445	Alkylresorcinol	3	40 V: 44.998 (100), 399.328 (73), 123.045 (18), 81.035 (17), 41.003 (12)	189.78	3071.67	8322.67	24831	2077.33	1494	3812	6591.67	8671.33	6255.67	3257	3152.67	4995.67	827934	747981	36768.7	64216	32974	561149	41700.7	47846.7	20211	1152	1492.33	17639	0.011263	0.000519433	0.0410089	0.0132287	0.131909	0.910771	0.237103	0.930428	0.650279	0.0121095	0.741684	0.0300026	0.584861	0.145859	0.72484	0.184105
ESI−	11.083	399.327	[M − H]−	Heneicosadienylresorcinol (C21:2)	Alkylresorcinol	2	40 V: 399.3265 (100), 41.003 (95), 122.038 (42), 81.035 (39), 357.316 (30), 135.045 (23), 205.122 (12), 219.138 (10), 233.153 (5)	856.92	720.333	5249.67	280.667	4283.67	2686.33	2246.67	74.3333	86.6667	122	6334	5872	3737	2.1223e+06	1788985	30299.7	154485	78560.7	1450794	89000.3	90500.7	0	1081	2127.67	32329	0.42684	0.438429	0.647689	0.529846	0.899062	0.793277	0.935288	0.822229	0.484481	0.014098	0.611522	0.0328184	0.954698	0.040206	0.993166	0.064149
ESI−	11.09	443.353	[M − H]−	Oxidated alkylresorcinol m/z 443	Alkylresorcinol	3	40 V: 123.045 (100), 81.035 (26)	249.01	4373.33	9846	0	2637.33	1723.33	3851	2612.33	2845.33	362.667	3155	3541.33	4193.33	1337942	1.17941e+06	13057	50803.7	24001	765722	192224	234774	3942	1323	5388	74814.7	0.0417174	0.00104201	0.103024	0.0132287	0.849968	0.0280443	0.89404	0.0780841	0.700504	0.0185532	0.788869	0.0387435	0.50593	0.0241302	0.670436	0.0486027
ESI−	11.28	375.327	[M − H]−	Nonadecylresorcinol (C19:0)	Alkylresorcinol	2	40 V: 41.003 (100), 333.315 (71), 375.326 (58), 81.034 (32), 122.037 (26), 79.055 (7), 135.044 (7)	1959.48	108419	116270	2174.67	26804.7	29181.7	19318.3	4198.67	3763.33	4890.67	26000.3	16326.7	12678.3	6.90803e+06	4378095	37339	687091	417093	1670866	2.96983e+06	2349234	21893	48105	238256	414282	0.737287	0.00648555	0.872456	0.0245586	0.803873	0.776242	0.855055	0.809062	0.236687	0.0184745	0.36497	0.0387435	0.567294	0.0497676	0.719248	0.0751809
ESI−	11.332	401.342	[M − H]−	Heneicosenylresorcinol (C21:1)	Alkylresorcinol	2	40 V: 401.343 (100), 41.003 (94), 359.332 (50), 81.034 (28), 122.037 (16), 135.045 (13)	1301.72	4633.33	10614	1956.67	6714.67	5572	4407	748.333	693.667	2300.67	10365.7	6933.67	4169.33	3.50422e+06	2652702	30940.3	299476	177275	1.61891e+06	924715	746893	11612	13877.3	48019.3	122978	0.235394	0.0171023	0.425808	0.0418712	0.627332	0.251362	0.71265	0.297445	0.322018	0.012226	0.464229	0.0300026	0.507548	0.037294	0.670436	0.0619386
ESI−	11.697	403.358	[M − H]−	Heneicosylresorcinol (C21:0)	Alkylresorcinol	2	40 V: 403.359 (100), 41.003 (64), 361.345 (61), 81.034 (41), 359.368 (16), 122.033 (11)	272.37	17837.3	25164.7	835.667	26201.7	29693.3	3825.67	174.667	253	2010.33	4157.33	3230.33	1645	441279	308666	4625.67	191689	177310	18116.3	307462	289971	7000.67	58099	316629	7852	0.0298909	0.00996508	0.0808478	0.0301073	0.621434	0.101405	0.708784	0.162408	0.377511	0.0118529	0.522991	0.0300026	0.89369	0.0365574	0.954165	0.0615004
ESI−	11.744	429.374	[M − H]−	Tricosenylresorcinol (C23:1)	Alkylresorcinol	2	40 V: 429.372 (100), 41.003 (96), 387.362 (38), 385.388 (16), 122.036 (15), 123.039 (15)	135.35	430	962.333	0	748	2192.67	966.333	346.333	113.333	328.667	4616	1110	2398.67	587822	202781	318	143900	84480.3	119580	83439.3	47009	55	5069	16686.3	2990.67	0.440378	0.209935	0.653284	0.317136	0.515773	0.975269	0.625981	0.991235	0.0862124	0.0244816	0.182719	0.0449815	0.347598	0.0569735	0.527903	0.0834736
ESI−	12.222	431.389	[M − H]−	Tricosylresorcinol (C23:0)	Alkylresorcinol	2	40 V: 431.387 (100), 389.378 (39), 41.003 (31), 387.397 (16), 81.035 (9)	43.9	596	2712	0	4600.33	8857.67	254	0	0	32.6667	736.667	1298.33	74.6667	25750.3	15224.7	33	102206	35202	131.333	8504.67	15526.3	299.667	7355.33	12572.7	0	0.0190787	0.218131	0.057642	0.326048	1	0.42265	1	0.463895	0.51385	0.079096	0.631746	0.107996	0.611853	0.191177	0.7371	0.225287
ESI−	12.279	457.405	[M − H]−	Pentacosenylresorcinol (C25:1)	Alkylresorcinol	2	40 V: 457.404 (100), 41.003 (37), 415.395 (20), 303.229 (13), 81.034 (9), 122.034 (4)	52.52	61	218.333	0	1024.67	1790.33	34.3333	39	34.6667	77	1534.67	653	874.333	183062	73126.7	123.333	118450	59785	984	3045	2935.67	0	1694.67	4697.33	223	0.097938	0.42265	0.20757	0.519621	0.952054	0.745818	0.979649	0.781595	0.132945	0.0328472	0.248397	0.0548741	0.947436	0.0717304	0.989234	0.101857
ESI−	4.73	492.114	[M − H]−	Avenanthramide 5c-3-O-hexoside	Avenanthramide	2	20 V: 194.011 (100), 330.059 (57), 135.044 (56), 114.959 (53), 492.112 (53), 286.072 (43), 102.249 (43), 323.075 (37), 219.064 (31), 356.062 (31), 176.037 (25)	25.59	124	92.3333	144	53.6667	47	96.3333	9643.67	57794	771.667	12986.3	6281.67	8971	187.333	274.333	577.667	318.667	69.6667	96	72.6667	140	8944	173.333	37.3333	36.6667	0.806291	0.739195	0.909211	0.774654	0.0128305	0.00750881	0.0485571	0.0410096	0.647612	0.0234431	0.741684	0.0440917	0.565498	0.000308983	0.719248	0.0250885
ESI−	5.002	476.12	[M − H]−	Avenanthramide 2c-3'-O-hexoside	Avenanthramide	2	20 V: 135.045 (100), 178.015 (94), 323.077 (35), 297.099 (27), 476.118 (22), 314.066 (17), 134.025 (9)	72.54	172	245.667	315.667	124	157.667	137.333	114972	349360	10392	92140	52831.7	58099.3	200.333	376.667	1678.33	224	727	1187.33	80	1045	4232.67	399.333	248.333	171.667	0.578809	0.570054	0.75622	0.634883	0.0377341	0.00174322	0.0881515	0.023134	0.473588	0.0765036	0.600442	0.104961	0.0824571	0.114312	0.17219	0.150299
ESI−	5.011	490.135	[M − H]−	Avenanthramide 2f-O-hexoside	Avenanthramide	2	20 V: 490.134 (100), 284.091 (78), 328.075 (30)	15.26	233.333	312.333	404.333	128.333	32.6667	87	4731	45323.3	11915	13900.3	15540	16883.3	173.667	131	2207.67	146.333	78.3333	135.333	258	199.333	919.333	193	0	108.667	0.706645	0.538346	0.861319	0.611561	0.00240684	0.0289462	0.024149	0.0785074	0.837692	0.226935	0.871445	0.266321	0.646068	0.0503435	0.761341	0.0756484
ESI−	5.038	506.13	[M − H]−	Avenanthramide 5f-O-hexoside	Avenanthramide	2	506.130 (100), 300.088 (83), 150.018 (67), 344.086 (58), 194.006 (53), 330.079 (46), 324.338 (45), 221.015 (29), 300.027 (29), 168.033 (25)	18.88	42	0	100.333	51.6667	220.667	63.3333	6687	46956.3	5401.33	12705.3	8088.33	10642.7	285	160.333	722.333	167.667	44.6667	36	118.667	221.667	742.333	32.3333	60	0	0.42265	0.335589	0.647689	0.453845	0.00246592	0.068735	0.024149	0.117595	0.489975	0.358287	0.612758	0.400605	0.443053	0.039026	0.607861	0.0636977
ESI−	5.16	330.062	[M − H]−	Avenanthramide 5c (CC)	Avenanthramide	2	40 V: 135.045 (100), 133.029 (58), 150.019 (44), 161.027 (30), 41.999 (24), 124.041 (21)	70.34	221.333	499.667	126.667	713.667	321.333	238	63265.3	178719	4170.33	1380	10920.3	50499	852.333	1421.33	956.333	325.333	0	121.333	277.333	168	454.333	454.333	178.333	227	0.694618	0.421551	0.853989	0.519621	0.0177942	0.0012613	0.0543393	0.0213307	0.551731	0.703179	0.666773	0.73964	0.553904	0.533314	0.718304	0.552778
ESI−	5.358	520.146	[M − H]−	Avenanthramide 3f-O-hexoside	Avenanthramide	2	20 V: 520.145 (100), 314.103 (38), 208.025 (34), 299.081 (13), 358.094 (11), 175.040 (8), 315.106 (5)	35.93	114	148.333	416	121	161.333	32.6667	15795.7	164876	7987	29093.3	13917.7	14005.7	313	210.333	554.333	89	90.3333	105.667	263	280.667	530.667	9	105.333	89.6667	0.806942	0.309701	0.909211	0.426966	0.00143812	0.113611	0.0240253	0.174408	0.736408	0.502905	0.801302	0.545134	0.96078	0.386838	0.994165	0.413015
ESI−	5.61	314.067	[M − H]−	Avenanthramide 5p (AA)	Avenanthramide	2	10 V: 270.077 (100), 314.067 (94), 194.011 (74), 145.029 (48), 296.056 (41), 150.019 (39), 119.050 (21), 168.030 (11)	295.66	2109	2902	1422.33	3979.33	1910.67	2744.33	670924	1.58984e+06	73711	2051	54179.7	205998	3620.67	5289.67	5150.67	617	430	907	382.333	1272	1784.33	2329.33	1665	1527.67	0.809754	0.662631	0.909211	0.715541	0.0558461	0.000966747	0.118077	0.0213307	0.491933	0.661127	0.612758	0.703222	0.205248	0.0466885	0.35543	0.0712879
ESI−	5.615	312.052	[M − H]−	Avenanthramide 1f (E)	Avenanthramide	2	20 V: 225.055 (100), 268.062 (55), 122.025 (54), 240.064 (41), 67.018 (39), 197.059 (33), 223.063 (29), 155.138 (28), 144.045 (22), 175.025 (18), 194.057 (17), 162.018 (17), 146.022 (15), 145.030 (15)	69.47	294	325.667	3023.33	314.667	0	415.667	139011	400861	15675.7	345.667	10193.7	29835.3	593	751	682.667	0	0	0	32.6667	37.6667	221.333	215.333	96	95	0.950954	0.0575577	0.978518	0.107542	0.0628483	0.000212614	0.127984	0.017484	0.42265	0.916825	0.56386	0.923327	0.942101	0.267161	0.988011	0.296497
ESI−	5.785	344.078	[M − H]−	Avenanthramide 5f (BB)	Avenanthramide	2	20 V: 161.025 (100), 300.087 (88), 150.020 (78), 123.032 (70), 326.067 (63), 194.009 (59), 285.065 (49), 175.040 (48), 176.040 (44), 149.062 (43), 164.034 (39)	244.92	6275.33	3817	3256	11954.7	3484.33	5392.67	339693	1.16908e+06	34390.7	60902.3	106119	458217	6051.67	8370.67	9710	1977.33	1869.33	2716.33	1921.67	1201.33	6025.33	8319	3681	3612.33	0.40855	0.100572	0.645925	0.173691	0.0172418	0.00030083	0.0543393	0.017484	0.665024	0.0989962	0.755467	0.129562	0.395492	0.0841955	0.581968	0.118963
ESI−	5.793	342.062	[M − H]−	Avenanthramide 6f	Avenanthramide	2	20 V: 240.044 (100), 255.063 (99), 283.047 (59), 41.998 (41), 298.072 (29), 175.032 (21), 227.071 (20), 212.048 (18), 184.050 (17), 228.067 (14), 297.064 (13), 239.059 (12)	34.8	414.667	618.667	531.667	922.333	279.667	332.667	89699.3	331564	13669	14237.3	22371	79631	588.667	347.333	0	293	191.667	175	76	96	0	1315.33	277.333	110	0.625089	0.738627	0.796078	0.774654	0.0231036	0.00250109	0.0649645	0.0273196	0.349832	0.393547	0.491844	0.438303	0.80503	0.412434	0.875972	0.433819
ESI−	5.813	356.077	[M − H]−	Avenanthramide 5cd (QQ)	Avenanthramide	2	161.061 (100), 150.020 (38), 187.040 (36), 168.030 (34), 124.040 (23), 194.010 (17), 176.034 (15), 135.045 (13), 312.088 (7)	193.27	4319.67	4150.33	1094	3710	2117.67	2489	203166	1.12172e+06	26006.7	29975.3	17922.7	166766	4389.67	6753.33	1140.67	529.333	170.333	671.333	1902	1123.67	687.667	960.333	572.333	1589.33	0.973472	0.447731	0.994482	0.532032	0.0229877	7.63864e-05	0.0649645	0.017484	0.423005	0.423321	0.56386	0.464183	0.134658	0.104468	0.265357	0.139436
ESI−	5.93	298.072	[M − H]−	Avenanthramide 2p (A)	Avenanthramide	2	20 V: 254.083 (100), 134.025 (54), 160.041 (39), 226.088 (27), 236.072 (12), 212.074 (11), 119.050 (9)	1270.94	4269	2788.33	3188.67	2618.67	3032.67	8150.33	3202714	5.37033e+06	2.47559e+06	1767.33	189412	482040	2878	3060.33	71927.3	406	918	1172	358.667	771.333	4986	1332	971	3779	0.786721	0.707872	0.909211	0.752942	0.0810426	0.0686826	0.160877	0.117595	0.216447	0.0480363	0.350647	0.0737422	0.420521	0.135183	0.585525	0.171392
ESI−	6.093	328.083	[M − H]−	Avenanthramide 2f (B)	Avenanthramide	2	20 V: 284.093 (100), 268.061 (65), 161.024 (32), 160.040 (32), 269.069 (21), 256.096 (12), 175.040 (9)	1021.72	2998	2565.67	2283.33	4707.33	4937	14466.7	3.10707e+06	4608443	1547412	177385	627178	1.50009e+06	3630.67	2606.67	49188.7	918	1210.33	3832	508	555.667	4050.67	1946.67	1840.33	5534.67	0.905436	0.642819	0.953766	0.707599	0.0340569	0.0123809	0.0819675	0.0517232	0.108315	0.060009	0.213621	0.0852128	0.715315	0.0323904	0.812598	0.0589671
ESI−	6.279	340.083	[M − H]−	Avenanthramide 2cd (Q)	Avenanthramide	2	20 V: 161.061 (100), 187.039 (52), 171.046 (28), 159.045 (28), 123.032 (21), 152.035 (17), 163.026 (14), 178.014 (14), 52.021 (13)	297.89	5700.67	6843.33	2257	6452.33	3101	7079.67	674850	2.77174e+06	128983	27636	44830.3	293213	9868.67	10573.7	11475	1335.67	659.333	1271	357.333	869.667	4643.33	2808.67	1298	3365.33	0.891919	0.510502	0.953548	0.591745	0.0147166	0.000856758	0.0503557	0.0213307	0.790861	0.849982	0.841216	0.868327	0.171742	0.0378184	0.323012	0.0624444
ESI−	6.287	338.067	[M − H]−	Avenanthramide 1fd (M)	Avenanthramide	2	20 V: 159.046 (100), 294.076 (81), 158.064 (46), 172.038 (42), 184.041 (42), 251.070 (38), 178.015 (34), 201.030 (30), 166.015 (28)	114.07	884.333	971.667	272.333	1039.33	884.333	1563	154916	931309	59430.3	5485.33	10995.3	76801.7	2746.67	3694	2091	252.333	91.3333	564.667	105.333	167.333	1017	582.333	145.333	1634	0.948699	0.533977	0.978518	0.609034	0.0134951	0.0232278	0.0486588	0.0695033	0.500457	0.801486	0.618201	0.824718	0.122895	0.183106	0.247533	0.219418
ESI−	6.365	298.072	[M − H]−	Avenanthramide 4p (G)	Avenanthramide	2	20 V: 254.084 (100), 145.029 (48), 226.088 (48), 236.068 (41), 134.024 (38), 147.032 (37), 132.041 (19), 148.043 (16), 119.048 (16), 160.040 (15), 212.071 (15)	465.36	4422.33	1148	2358.67	593.667	890	1613.67	533659	241937	3303359	492.667	39325.7	120824	948.333	715	60687.3	258.333	306	77.3333	144.667	676.667	4743	268.333	143.667	435.667	0.566537	0.556224	0.755383	0.621919	0.0127157	0.0274627	0.0485571	0.0775442	0.500656	0.0375669	0.618201	0.0599383	0.403948	0.200764	0.585525	0.233676
ESI−	6.401	370.093	[M − H]−	Avenanthramide 3cd (W)	Avenanthramide	2	20 V: 161.060 (100), 326.102 (44), 182.044 (24), 164.035 (23), 187.039 (19), 208.025 (17)	377.88	8195.33	6602.33	3415	15721.3	15495.7	10108.3	276286	2.39795e+06	53762.3	154232	122894	1.38642e+06	11831.3	14158.3	9144	4040.33	2057	4005.33	2487.33	2447.67	7719.67	21385	4655.67	10915.7	0.809069	0.131143	0.909211	0.216539	0.00562337	0.00150216	0.0327571	0.0213307	0.722187	0.569037	0.794965	0.607544	0.982246	0.168647	1	0.204683
ESI−	6.405	368.078	[M − H]−	Unknown avenanthramide	Avenanthramide	3	20 V: 324.088 (100), 201.056 (71), 122.025 (52), 238.065 (52), 175.029 (51), 281.083 (49), 266.060 (47), 309.066 (35), 162.020 (27), 293.067 (27), 188.036 (23), 159.046 (20), 265.047 (20), 253.084 (18), 292.062 (16)	159.86	1411.67	1136	1230.67	3456.67	1805.67	2522.67	92762.3	1007110	20275	40191	30641	286551	3446.33	4010.67	1429	1373.67	331.333	553	609	323.333	1841	2876.67	796.667	2274	0.831719	0.890936	0.919098	0.913315	0.0157503	0.0109927	0.0532509	0.0495542	0.755707	0.524867	0.80989	0.566777	0.282493	0.0354091	0.453265	0.0615004
ESI−	6.481	358.093	[M − H]−	Avenanthramide 3f (Y)	Avenanthramide	2	20 V: 299.080 (100), 298.071 (76), 176.036 (68), 314.104 (56), 150.019 (27), 358.093 (27), 175.029 (10)	777.2	1905.33	1195	1359.33	4799	3434.33	19187.7	773818	3.46413e+06	253105	649754	643813	1.69302e+06	1678	1267	28642.3	1099	641.333	2976.67	565.667	501	1885	1661.33	965.667	3472	0.476513	0.324556	0.691951	0.445284	0.00211202	0.00145636	0.0240253	0.0213307	0.340908	0.0582918	0.482155	0.0844637	0.799818	0.0449641	0.873647	0.069026
ESI−	6.508	328.083	[M − H]−	Avenanthramide 4f (H)	Avenanthramide	2	10 V: 284.092 (100), 268.062 (94), 147.032 (51), 160.040 (35), 134.026 (34), 175.040 (18)	212.9	1468.33	395.667	1520.67	364.333	584.667	1852	224286	299016	1.23357e+06	10346.3	65007.7	173982	131.333	91.6667	34712.3	183.667	158.333	526.667	79.3333	395.667	2330.33	267	82.3333	348.333	0.585804	0.942984	0.75622	0.956456	0.0249746	0.0309141	0.0667338	0.0789413	0.760022	0.0372115	0.811452	0.0597065	0.156154	0.188497	0.301686	0.223988
ESI−	6.6	324.088	[M − H]−	Avenanthramide 2pd (O)	Avenanthramide	2	20 V: 280.098 (100), 145.066 (85), 174.056 (62), 171.045 (53), 93.035 (45), 134.025 (30), 252.102 (25), 186.056 (18), 160.041 (18)	1162.84	9614.33	3337.67	3406.33	3579.67	2971.67	19219.3	1.59371e+06	5571877	4.16216e+06	50572.3	118675	785092	2305.67	4888.33	157517	1113	1097	3796.67	882.333	1529.33	14469.3	1491	597	3936.67	0.605602	0.542551	0.77824	0.613744	0.0313385	0.0325174	0.0793674	0.0789413	0.228305	0.0292787	0.362227	0.0510132	0.629855	0.146506	0.745329	0.184105
ESI−	6.709	354.098	[M − H]−	Avenanthramide 2fd (P)	Avenanthramide	2	20 V: 310.109 (100), 187.041 (46), 174.056 (42), 188.049 (42), 295.086 (42), 123.045 (39), 186.057 (32), 294.077 (24), 160.044 (22), 107.038 (16), 108.023 (16), 354.098 (15), 134.034 (14), 159.045 (11)	835.82	2297	3084.67	1531.33	5358.33	2989.33	18414.7	1841453	4.92532e+06	224498	312455	345036	1.97203e+06	2974.33	3343	18306	1307.33	804.333	5748.67	485.333	547	3443.33	2923.67	904.333	5198	0.804255	0.641959	0.909211	0.707599	0.00653809	0.000791515	0.0337603	0.0213307	0.715572	0.0808654	0.793837	0.108842	0.831405	0.00198457	0.897791	0.0250885
ESI−	6.813	298.072	[M − H]−	Avenanthramide 1c (F)	Avenanthramide	2	20 V: 135.044 (100), 162.019 (53), 118.028 (34), 41.998 (25), 161.023 (20)	41.46	630.333	414	8028.67	1005	109.667	537.333	123913	133128	26470.7	692	7176.33	16726.7	298.667	541.333	4450	69.3333	125	183	65.3333	63.3333	2293.67	159.333	96.6667	638.667	0.774071	0.00155381	0.904676	0.0169724	0.76179	0.00464392	0.822618	0.0338173	0.603641	0.158403	0.708255	0.193076	0.98097	0.167864	1	0.204607
ESI−	6.912	354.098	[M − H]−	Avenanthramide 2fd (P) isomer	Avenanthramide	2	10 V: 354.099 (100), 310.108 (15), 267.090 (13), 201.054 (11), 178.015 (9), 311.108 (8), 145.067 (8), 171.049 (6), 295.083 (6), 176.027 (5)	130.38	667.667	800	491.667	1059.33	580	2872	359729	877126	130004	44125.3	50980	166599	1414	1289.67	11036.3	87.3333	146.667	664	62.3333	35.6667	1548.33	269	290	345.667	0.906749	0.77374	0.953766	0.804917	0.00502203	0.00611518	0.0317758	0.0375235	0.260902	0.0559159	0.396236	0.0822805	0.728465	0.0860258	0.820969	0.120574
ESI−	6.931	324.088	[M − H]−	Avenanthramide 2pd (O) (isomer)	Avenanthramide	2	20 V: 171.045 (100), 280.098 (79), 174.056 (71), 145.065 (60), 93.035 (45), 160.040 (42), 147.033 (33), 186.056 (28), 252.104 (24), 108.045 (23)	265.55	6618.67	1399.67	2542	1064	649.667	2691	315447	429452	2.80917e+06	4150	11326	79338	1127.33	2021	122634	285	635	744.667	197	546.667	10053.7	190	125.333	446.667	0.535849	0.592477	0.723426	0.65728	0.0174423	0.0304713	0.0543393	0.0786713	0.180286	0.0205112	0.30477	0.0404527	0.575401	0.21613	0.72307	0.248505
ESI−	7.019	384.109	[M − H]−	Avenanthramide 3fd (V)	Avenanthramide	2	20 V: 340.119 (100), 325.095 (65), 384.110 (33), 201.057 (33), 324.088 (32), 176.034 (24), 208.024 (23), 202.055 (23), 188.048 (21), 187.040 (20), 123.033 (19), 163.027 (18)	218.27	313	289.333	295.333	993	361.333	2842.67	58327.7	859456	9800.67	72566.3	62684.3	391824	1360	601.333	2884	158.333	130.667	492	563	206	445.667	364.667	116	793	0.862404	0.89402	0.94201	0.913315	0.00443317	0.0161485	0.0307078	0.0611491	0.0217469	0.11374	0.0718153	0.143623	0.0525459	0.653235	0.123331	0.672169
ESI−	7.15	324.088	[M − H]−	Avenanthramide 2pd (O) (isomer)	Avenanthramide	2	20 V: 145.065 (100), 171.045 (96), 152.034 (80), 134.024 (55)	50.42	1161.67	174.667	680.667	236.333	402	227.667	90615.3	33754.3	240032	456.333	3929.33	12779.7	266.333	1042	13766	105	41.3333	85.6667	104	138.333	1951.33	31	138.333	79.3333	0.513434	0.657191	0.70815	0.713761	0.02057	0.136169	0.0611413	0.194331	0.312643	0.0300358	0.453013	0.0514445	0.812274	0.0296086	0.88048	0.0572758
ESI−	7.228	282.077	[M − H]−	Avenanthramide 1p (D)	Avenanthramide	2	10 V: 282.077 (100), 238.087 (68), 145.030 (12), 162.021 (12), 144.045 (11), 210.093 (11)	215.83	2208	802.333	2363	222.333	400.333	390.667	54020.7	108367	1.84686e+06	321.667	9026.33	22200.7	91.6667	477	46631.7	302.333	248.333	179.333	102.333	300.333	5096.33	64.6667	257	231	0.634029	0.882639	0.803858	0.908222	0.0378679	0.0119824	0.0881515	0.0515608	0.112288	0.037816	0.216937	0.0599985	0.418689	0.128459	0.585525	0.164443
ESI−	7.745	308.093	[M − H]−	Avenanthramide 1pd (L)	Avenanthramide	2	20 V: 93.035 (100), 236.109 (96), 171.046 (95), 264.104 (66), 145.065 (61), 158.059 (44), 119.052 (40), 141.146 (30), 308.091 (28), 265.101 (23), 172.045 (17), 106.031 (16), 162.018 (14)	224.66	1898	823.667	1200	183.333	320	1163.67	26162.7	123802	1.37777e+06	1978	5732	32571	403	1338.33	56446.3	517.333	324.667	291.333	263.333	293	5876	185.333	122	250.667	0.649563	0.731322	0.813459	0.772102	0.004203	0.0194274	0.0298467	0.063418	0.0468632	0.0334588	0.118832	0.0549267	0.898346	0.255525	0.955545	0.285705
ESI−	1.681	312.072	[M − H]−	BOA-6-O-hexoside	Benzoxazinoid	2	20 V: 150.019 (100), 149.012 (84), 122.025 (16), 312.069 (8), 120.009 (7), 192.031 (6)	860.12	3933.67	1330.67	12638	5365	4899.67	6675.33	11424.3	1535	37672	9578.67	4035.33	9203.33	11319.7	188365	3.91824e+06	13811.3	11947	10561.3	4215.33	298492	2.83416e+06	33889.7	16427	16500.7	0.396673	0.304974	0.63946	0.4225	0.139591	0.0646572	0.247774	0.114826	0.000425332	0.00337795	0.0206479	0.0205956	0.00292032	0.00963786	0.0266404	0.0333799
ESI−	1.814	224.057	[M − H]−	2-Hydroxy-7,8-dimethoxy-1,4-benzoxazin-3-one (HM2BOA)	Benzoxazinoid	2	20 V: 164.035 (100), 108.045 (73), 136.039 (20), 224.058 (16), 92.050 (11)	347.57	245	87456.7	888426	22313.7	10149.3	4394.67	387	12066.3	204910	1371	1895.67	800	4175	160019	2.70016e+06	48571.7	19492.7	10901.3	780.667	43097.3	464977	3211.33	3014	617.333	0.000696171	0.00695878	0.0175003	0.0253371	0.00480672	0.0544817	0.0317758	0.102469	0.00961442	0.0120381	0.0453196	0.0300026	0.00658677	0.0221435	0.0312123	0.0469784
ESI−	2.168	240.052	[M − H]−	2,4-Dihydroxy-7,8-dimethoxy-1,4-benzoxazin-3-one (DIM2BOA)	Benzoxazinoid	2	10 V: 124.040 (100), 115.003 (32), 240.052 (24), 94.029 (19), 196.062 (16), 71.013 (15), 106.031 (10), 122.060 (4)	108.67	115.333	52613.3	421101	42089.7	22343.3	8644.67	845.333	17718.3	270963	15736.3	8225	2167.33	1612.33	59364	272664	59746	32344.3	14913	466	17335	234711	17231	7274.33	1669	0.00108012	0.0246242	0.0175003	0.0545455	0.0090144	0.0453171	0.0393943	0.0940423	0.0334329	0.0181008	0.0959084	0.0387435	0.00480047	0.00382194	0.0296135	0.0289186
ESI−	2.372	342.084	[M − H]−	DHBOA-hexoside	Benzoxazinoid	2	20 V: 180.031 (100), 124.041 (24), 152.035 (18), 162.020 (17), 134.024 (8), 59.014 (4)	169.04	3041	2428.33	10647.7	4485.33	3826.67	5657	5806.33	2228.33	33932.3	8280.33	6924	11850.3	10851	51304.7	1.44871e+06	8092.67	11252.7	7872.67	5875.67	316864	1.40147e+06	10329.3	23537.7	11878.7	0.821785	0.194374	0.918846	0.29839	0.438451	0.0797545	0.565019	0.134823	0.00748221	0.0066645	0.0437575	0.0250933	0.0036543	0.00353525	0.0294508	0.0289186
ESI−	2.393	504.136	[M − H]−	DHBOA-dihexoside	Benzoxazinoid	2	20 V: 180.031 (100), 504.135 (75), 162.020 (71), 152.036 (4)	275.33	3099	6759	8423.33	7924	5718.67	9098.33	10823.3	5098	28213.7	12528.3	8453.33	15274.7	78026.7	146209	657759	57164	29830.7	20246	18461	853704	3882135	204316	103547	48943.7	0.489701	0.45388	0.705965	0.535633	0.306063	0.096414	0.459904	0.157365	0.196321	0.00130126	0.327972	0.0152925	0.00268275	0.0038063	0.0266404	0.0289186
ESI−	2.762	666.193	[M − H]−	DIBOA-trihexoside	Benzoxazinoid	2	40 V: 134.025 (100), 162.020 (26), 383.119 (20), 89.024 (10), 179.056 (10), 221.068 (8)	587.66	2677.33	2348.67	689	3279.67	1991.67	3305.67	3358.33	879	2278	5109	1092.33	5013.67	248086	2.28708e+06	3.42504e+06	997575	190295	103185	77324	333780	1.55081e+06	113439	15924	9454	0.905896	0.0685179	0.953766	0.125543	0.312764	0.611692	0.467499	0.663056	0.000436224	0.00770045	0.0206479	0.0273366	0.00148338	0.0114338	0.0266404	0.0364853
ESI−	2.954	666.19	[M − H]−	DIBOA-trihexoside (isomer)	Benzoxazinoid	2		321.76	235	0	0	0	0	24.6667	338.333	0	0	353	0	104.333	5565	195700	191954	1.21941e+06	470791	253561	66.6667	128.333	66335	172994	41627	21074.3	0.203026	0.203026	0.378653	0.30834	0.250057	0.250057	0.401415	0.297445	0.14699	0.00336543	0.264209	0.0205956	0.279545	0.165414	0.451083	0.203366
ESI−	3.009	828.242	[M − H]−	DIBOA-tetrahexoside	Benzoxazinoid	2	40 V: 134.025 (100), 161.026 (65), 162.020 (65), 101.024 (44), 73.029 (26), 89.024 (22), 221.066 (20), 44.997 (19)	98.39	0	0	0	0	0	0	67.3333	0	0	0	0	0	4133	35728.7	7173	89891.3	118745	63120.3	765.333	2069.67	10098.3	8227.67	6950.67	3562.67	1	1	1	1	0.185457	0.185457	0.317288	0.237205	0.00738754	0.116583	0.0437575	0.146502	0.00061159	0.07001	0.0266404	0.0999138
ESI−	3.032	842.259	[M − H]−	HMBOA-tetrahexoside	Benzoxazinoid	2	40 V: 337.113 (100), 162.020 (15), 249.061 (13), 134.024 (9), 59.015 (9), 85.030 (7)	473.35	387	3733.33	51767.7	664.667	269	116.667	831.667	4143.33	129235	2818	1242.67	234.333	1	186860	1.0803e+06	431.333	356	205.667	5325.67	204304	893419	27881.7	7265.33	3184	0.441538	0.195999	0.653284	0.299266	0.215019	0.0434913	0.357108	0.0928686	0.0097928	0.00257973	0.0453196	0.0187858	0.00232973	0.0143313	0.0266404	0.0395291
ESI−	3.042	504.135	[M − H]−	DIBOA-dihexoside	Benzoxazinoid	2	20 V: 134.026 (100), 162.020 (52), 89.025 (12), 504.134 (7), 179.056 (6)	1974.04	146696	158846	235064	252477	259166	268682	212859	117262	379051	306714	288627	411264	9.32477e+06	1.48276e+07	1.6885e+07	6.30069e+06	2.00074e+06	1.20565e+06	1.565e+06	9107529	1.42917e+07	2.25792e+06	484001	371443	0.938574	0.330799	0.972829	0.449506	0.550359	0.253397	0.656037	0.298609	0.0186034	0.00922818	0.0648228	0.0288	0.00123452	0.0150789	0.0266404	0.0395291
ESI−	3.055	488.141	[M − H]−	HBOA-dihexoside (isomer)	Benzoxazinoid	2		76.64	5688	8430.67	8458.33	7163.67	7766	7863	7222.67	6376	17210.3	8162.67	7971.33	10277	389700	311487	146005	144435	123441	81211.3	103589	252675	404390	70029.7	26020.7	18904.3	0.679772	0.436253	0.839371	0.529846	0.685214	0.0326017	0.765765	0.0789413	0.0715563	0.00314066	0.158766	0.0202716	0.00721791	0.00373226	0.0319179	0.0289186
ESI−	3.137	696.199	[M − H]−	DIMBOA-trihexoside	Benzoxazinoid	2	40 V: 164.035 (100), 149.012 (57), 383.119 (28), 192.030 (19), 89.024 (18), 179.056 (16), 221.068 (16)	438.66	2145.67	2087.33	5053.67	3704.33	4137.33	3252.33	3179.33	1870.67	15809.7	3333	3838.33	4928.33	4867.67	53322.3	1.27652e+06	28169.7	7743	4386	4978	310655	2.37202e+06	166577	21759	10586.3	0.980835	0.549417	0.995259	0.616737	0.451119	0.0826935	0.566893	0.136912	0.044937	0.00591893	0.117083	0.0250933	0.00448172	0.0158057	0.0296135	0.0401593
ESI−	3.151	210.041	[M − H]−	2,4-Dihydroxy-7-methoxy-1,4-benzoxazin-3-one (DIMBOA)	Benzoxazinoid	2	20 V: 123.032 (100), 138.056 (19), 122.025 (19), 95.013 (5)	156.8	131.333	228.667	1084	253	202.333	32.3333	22.6667	73.3333	6597	73.3333	108.667	41	227.333	2256	268843	3832.67	4102.33	4074	237	14837.7	333642	10619	10752.7	7272.33	0.786895	0.0274492	0.909211	0.0586956	0.409975	0.138785	0.558291	0.197075	0.0772914	0.0185062	0.170161	0.0387435	0.00711251	0.00207678	0.0319179	0.0250885
ESI−	3.152	666.189	[M − H]−	DIBOA-trihexoside (isomer)	Benzoxazinoid	2		472.7	1406.33	1648	1038.67	616.667	0	1829.67	1733	0	886.667	2008.67	0	1038	554642	1.49079e+06	2.90852e+06	951341	514855	286425	22559.7	188775	912679	23616.7	20606.7	12763	0.925128	0.294289	0.965943	0.413753	0.302639	0.680848	0.459622	0.724198	0.0106203	0.00118947	0.0453196	0.0152925	0.000790557	0.00864734	0.0266404	0.0329101
ESI−	3.247	534.147	[M − H]−	DHMBOA-dihexoside	Benzoxazinoid	2	40 V: 210.041 (100), 154.051 (50), 59.014 (32), 182.046 (31), 71.014 (24), 101.025 (22), 89.024 (22), 192.030 (20), 164.035 (16), 195.018 (15), 166.051 (13), 119.035 (11), 177.007 (9)	384.85	3343	3686.33	4481	4535	4822	5208.33	3742.33	6337.33	7872	4766.33	4122.67	6485.33	8389.33	32110.3	458157	10752	8319	3935	3546.33	297008	2718532	51643.3	12093	8618.33	0.862084	0.697664	0.94201	0.747686	0.0514208	0.112343	0.113205	0.173399	0.0283697	0.00528827	0.0865511	0.0246208	0.00187956	0.00524167	0.0266404	0.0305055
ESI−	3.256	488.141	[M − H]−	HBOA-dihexoside	Benzoxazinoid	2	20 V: 164.035 (100), 488.142 (32), 108.044 (8), 136.040 (4), 118.030 (3)	120.37	994.333	1752.67	5310.67	1970	2830.33	3707	1952.67	769	7460	2180.33	2418.33	4037	49240.3	169392	475357	40832	17570.3	11801.3	8277.67	192611	1.31006e+06	31856.3	9456	6834.67	0.711604	0.283617	0.863656	0.404157	0.228556	0.0506496	0.377384	0.0996353	0.0212927	0.0160255	0.0711428	0.0358365	0.00962642	0.00325295	0.0346064	0.0289186
ESI−	3.324	680.204	[M − H]−	HMBOA-trihexoside	Benzoxazinoid	2	40 V: 194.046 (100), 138.055 (16)	28.45	315.333	208.333	0	549	344	1.33333	57.3333	1327.33	222.333	289	548.667	314.667	3215.67	7881.67	24026.3	4003.67	4680.67	2485.67	1230.67	11410.7	45835.3	27712	30785.7	16628.3	0.830541	0.407778	0.919098	0.519621	0.1008	0.364536	0.189584	0.408939	0.0412594	0.00267827	0.110544	0.0190157	0.0123512	0.00584019	0.0403188	0.0305055
ESI−	3.361	326.088	[M − H]−	HBOA hexoside	Benzoxazinoid	2	20 V: 164.036 (100), 108.045 (26), 136.040 (16), 118.030 (11), 59.014 (7)	652.03	4181.67	2972.33	18736.3	6572	6092.67	7830.67	4843.67	3683	38337.7	7660.67	6670.67	9682	177485	730372	3045964	11652	161734	111284	14740.7	314279	1.84252e+06	39639	68613.3	51484	0.502921	0.144072	0.70815	0.233808	0.687571	0.031381	0.765765	0.0789413	0.00746786	0.00352359	0.0437575	0.0205956	0.00110701	0.0166875	0.0266404	0.0401593
ESI−	3.383	488.141	[M − H]−	HBOA-dihexoside (isomer)	Benzoxazinoid	2		15.47	1312	3769.33	1067.33	1036	822.667	1350	239.333	1222	1813.67	491.333	639.667	352.667	15371.3	71891.7	46300.3	39354.3	29413.3	20003.3	849.333	11150	9227.67	9677	14268.3	8805.67	0.0414982	0.231327	0.103024	0.343211	0.243925	0.0650952	0.397907	0.114826	0.00754971	0.00103186	0.0437575	0.0152925	0.00156257	0.059211	0.0266404	0.0862355
ESI−	3.399	342.083	[M − H]−	DIBOA-hexoside	Benzoxazinoid	2	40 V: 134.025 (100), 59.014 (26), 108.045 (10), 71.014 (7), 118.029 (7), 41.998 (7)	650.85	47702	21445.3	60414.3	84831	78736.3	79533	62602.7	46166	274828	98713.3	86514.3	123710	1.014e+06	8.00575e+06	7.25009e+06	172350	851179	547786	134825	1.67146e+06	3163710	135760	322232	233183	0.344981	0.512766	0.576321	0.591745	0.738528	0.208124	0.8067	0.256592	0.00371227	0.00256643	0.0330446	0.0187858	0.00188838	0.0168273	0.0266404	0.0401593
ESI−	3.41	518.152	[M − H]−	HMBOA-dihexoside	Benzoxazinoid	2	20 V: 194.047 (100), 518.153 (32), 166.052 (4), 138.056 (3)	345.94	23819.3	34404.7	30417.3	35746.7	34633.7	39021.3	30094.7	16479	78806	38690.7	38671	53845.7	112892	133723	738482	99013	51353.3	36343.7	42290	1.30421e+06	4420758	521632	206136	142580	0.53536	0.686688	0.723426	0.73871	0.438021	0.108195	0.565019	0.170708	0.473227	0.00641375	0.600442	0.0250933	0.00290806	0.00734054	0.0266404	0.0317067
ESI−	3.441	534.147	[M − H]−	DIMBOA-dihexoside	Benzoxazinoid	2	20 V: 164.035 (100), 192.030 (34), 89.025 (14), 179.056 (8), 534.146 (8), 59.014 (7)	1583.02	206092	169636	362684	360710	355294	356901	313079	137170	1205159	458062	402385	572765	674118	1.93829e+06	13361389	987852	388939	224772	286758	11344377	1.54154e+07	5.15546e+06	1.16713e+06	795858	0.809967	0.512874	0.909211	0.591745	0.41306	0.103516	0.558291	0.164238	0.14037	0.00493385	0.255545	0.0241589	0.00523141	0.0161227	0.0296135	0.0401593
ESI−	3.454	164.035	[M − H]−	2-Hydroxy-1,4-benzoxazin-3-one (HBOA)	Benzoxazinoid	2	20 V: 108.045 (100), 118.029 (58)	47.05	2698.33	3295.33	4011.67	4016	4247	4402.33	3343	3047	14660	4562.33	4597.33	6194.67	9031	30559.7	149221	89973.7	49258	45759.3	2818.67	92695.3	139680	63488.7	18869.3	14679.3	0.729877	0.514651	0.870946	0.591745	0.88351	0.12345	0.922488	0.180721	0.0330381	0.0110783	0.0957431	0.0300026	0.0154172	0.0293894	0.0446784	0.0572758
ESI−	3.496	696.2	[M − H]−	DIMBOA-trihexoside (isomer)	Benzoxazinoid	2		223.52	1103.33	1734.67	3932.33	3313	2299.67	2938.33	2484	613.333	8615.67	3921	3956	4110.67	11951	36168.7	479084	29590.7	18543.7	11004	2918.67	226822	643271	131002	68557.7	41555	0.527431	0.442475	0.720147	0.530224	0.394994	0.019073	0.552603	0.063418	0.176739	0.00232264	0.300563	0.0187858	0.0026304	0.0176873	0.0266404	0.0411738
ESI−	3.758	194.046	[M − H]−	2-Hydroxy-7-methoxy-1,4-benzoxazin-3-one (HMBOA)	Benzoxazinoid	2	20 V: 123.033 (100), 138.056 (41), 122.026 (41), 150.020 (22), 149.010 (18), 105.023 (18)	204.56	760.667	458.667	2470	1484.67	1172.67	1532	1972	837.333	8041	2352	1474.33	2547	1825	6018.67	411867	4482	3523.67	2380.67	1544.67	32688.7	433540	9289.67	9626.67	9114	0.411663	0.286356	0.645925	0.404603	0.305761	0.100465	0.459904	0.162113	0.0187164	0.00616422	0.0648228	0.0250933	0.0091556	0.0119881	0.0337687	0.036993
ESI−	3.76	356.099	[M − H]−	HMBOA-hexoside	Benzoxazinoid	2	20 V: 194.046 (100), 138.056 (26), 166.051 (25), 148.040 (7), 179.023 (4)	1642.43	16986.3	10743	33808.7	29605.3	25347	30108.7	26921	13533.7	132576	38450	30738	43396	33671	124610	1.11766e+07	33009.7	35014.7	24638.3	25117.3	707612	10029364	41786	115660	93886	0.458477	0.343043	0.67465	0.45821	0.410582	0.140685	0.558291	0.198399	0.0389757	0.0063116	0.106434	0.0250933	0.00670405	0.00988403	0.0312123	0.0334152
ESI−	3.834	372.094	[M − H]−	DIMBOA-hexoside	Benzoxazinoid	2	20 V: 149.012 (100), 164.036 (73), 89.024 (9), 71.013 (8)	1616.74	86287.7	49828	153345	149195	151996	156626	134927	98953	795851	205623	173424	240651	154735	992437	1.31284e+07	176863	157093	83183.3	136550	2.84819e+06	1.07418e+07	202319	304778	243306	0.441657	0.338044	0.653284	0.454998	0.678557	0.115147	0.7617	0.175815	0.0432645	0.00413273	0.114833	0.0225711	0.00159346	0.0123744	0.0266404	0.036993
ESI−	3.946	368.1	[M − H]−	HBOA-acetylhexoside	Benzoxazinoid	2	20 V: 164.035 (100), 136.040 (38), 173.047 (14), 118.029 (14), 108.045 (13), 174.048 (10), 194.053 (9)	125.11	942.667	27821.7	23874	5836.67	12541.7	6948.67	7102.33	13104	37783.7	4314.67	8607.67	5245.67	5791	62168.7	140772	2819.33	12997.3	9203	1444.33	124070	336873	5435	11619.7	7550.33	0.00289757	0.00333503	0.0194775	0.018943	0.0243812	0.0254271	0.0665794	0.0736866	0.000693696	0.00308813	0.0218861	0.0202716	0.00395431	0.00582399	0.0294508	0.0305055
ESI−	4.022	384.094	[M − H]−	DIBOA-acetylhexoside	Benzoxazinoid	2	20 V: 134.025 (100), 162.019 (14), 133.018 (5), 59.013 (5), 108.044 (3)	107.45	92.6667	1245	1248	1370	603.333	643.667	457.667	319.667	3470	694.333	420.333	840.333	1881.67	66765	307881	949	1246	336.333	337	97457	219541	4810	2040.67	910	0.378413	0.093576	0.620289	0.165066	0.442953	0.0225437	0.565019	0.0688432	0.00152916	0.0022374	0.0225795	0.0187858	0.000902017	0.00861592	0.0266404	0.0329101
ESI−	4.023	164.036	[M − H]−	6-Methoxy-1,3-benzoxazol-2-one (MBOA) (isomer)	Benzoxazinoid	2	20 V: 149.011 (100), 121.016 (15)	258.82	927	893	1174.33	1393.33	825.333	1185	1010.33	1178.67	8943.33	2124.33	1251	1819	3101	9170	653524	307672	1751.67	1144.67	551.333	107907	691713	872244	3588.33	4664.33	0.870563	0.23203	0.947279	0.343211	0.581849	0.145784	0.669009	0.201573	0.126772	0.00855962	0.241633	0.028154	0.0145253	0.0314788	0.043423	0.0582316
ESI−	4.055	548.163	[M − H]−	HDMBOA-dihexoside	Benzoxazinoid	2	20 V: 164.035 (100), 194.046 (98), 224.057 (85), 192.031 (39), 119.034 (22), 89.024 (22), 59.013 (18)	148.06	4310.33	6583	13563.7	10106.7	9133.33	9143.33	7485	3802.33	21754.7	10164	10227.7	13540.3	7557	11284	40556.7	16429.7	8952.33	7593	5003	282357	930872	109139	19279.7	14812.7	0.537475	0.395485	0.723426	0.512866	0.370756	0.120201	0.537218	0.178492	0.562288	0.00110793	0.673797	0.0152925	0.00220328	0.00726066	0.0266404	0.0317067
ESI−	4.219	398.109	[M − H]−	HMBOA-acetylhexoside	Benzoxazinoid	2	20 V: 194.047 (100), 138.057 (29), 166.051 (27), 148.038 (9)	73.28	659.333	678.667	1477.33	922.333	672.333	860.667	834.667	626.667	4500	1131.33	818	1391.33	668.667	4076.33	156972	1216.67	406.333	346.667	792.667	57553.3	464415	5943.33	2670.67	1574.67	0.981241	0.392968	0.995259	0.51194	0.562353	0.157742	0.658288	0.21212	0.00222202	0.0209869	0.0274371	0.0411055	0.00998361	0.00214245	0.0352772	0.0250885
ESI−	4.362	134.025	[M − H]−	2-Benzoxazolinone (BOA)	Benzoxazinoid	2	20 V: 134.024 (100), 41.998 (69), 78.035 (7), 91.019 (1), 65.002 (1)	427.97	2519	3327.33	12099.7	1440.67	1360.67	1813.67	1636.33	4026	22829.7	1677	2267.33	2726	32997	134207	642467	202152	3173159	3639723	2850.33	97004.3	467346	77240	468187	638788	0.580052	0.121935	0.75622	0.202512	0.119428	0.0197046	0.21742	0.0635922	0.00963904	0.0007212	0.0453196	0.0152925	0.00244238	0.0136629	0.0266404	0.0391946
ESI−	4.652	368.099	[M − H]−	Benzoxazinoid m/z 885	Benzoxazinoid	2	20 V: 368.098 (100), 164.036 (32), 194.047 (19), 134.025 (16), 398.113 (11)	176.44	608	1574.33	1629.33	961	1030.67	577.667	973	578	5718	941	904.667	1290	1107.67	3439.67	13278	1257.67	796	568.667	357	178409	500602	7775	2105.33	1622.67	0.52439	0.265344	0.719453	0.382526	0.552087	0.066434	0.656037	0.115051	0.0799404	0.0194116	0.173306	0.0393778	0.0062429	0.00438041	0.0311913	0.0296199
ESI−	4.709	164.035	[M − H]−	6-Methoxy-1,3-benzoxazol-2-one (MBOA)	Benzoxazinoid	2	20 V: 149.012 (100), 121.017 (42)	521.84	1995.67	2154.67	11042.7	1574	1707	1824.67	3224	3883	31487	2744.33	2268.67	4294	4022.67	20595.7	1.71176e+06	36892.7	68800.3	100302	1599.67	143340	4582663	278503	340835	571825	0.797432	0.246295	0.909211	0.362424	0.461483	0.0430146	0.574829	0.0925465	0.0105213	0.00921911	0.0453196	0.0288	0.0089741	0.013845	0.0337687	0.0393198
ESI−	4.957	398.109	[M − H]−	Benzoxazinoid m/z 945	Benzoxazinoid	2	20 V: 194.047 (100), 138.057 (29), 166.051 (27), 148.038 (9), 123.033 (6)	503.88	1598	2005.67	4447.33	3738	2933.33	3197	2661.33	1182.67	13033	4354.33	3647	4593.33	2886	1964	5334.67	3869	2248	1209	1623	204080	2017292	26870.7	6327.67	4108.67	0.836093	0.3744	0.920351	0.492266	0.431364	0.180485	0.565019	0.237205	0.744449	0.239854	0.803892	0.280324	0.0054222	0.00125476	0.0296135	0.0250885
ESI−	2.729	339.072	[M − H]−	Aesculin	Coumarin	2	20 V: 177.019 (100)	83.93	1036	779.667	1128	764.667	1124.33	165.667	1470.33	11104.3	288822	2683.67	1381	837.667	1505.67	1182.33	7575.33	749.333	1425.67	420.667	623.333	907	2119.67	1335.67	1301	116.667	0.507379	0.82733	0.70815	0.857525	0.0558599	0.0293021	0.118077	0.0785074	0.712321	0.0503354	0.79333	0.0760386	0.345582	0.158604	0.527663	0.196697
ESI−	3.122	399.093	[M + FA − H]−	Scopolin	Coumarin	2	20 V: 191.035 (100), 44.998 (58), 176.012 (17)	2476.57	6241.33	2516	7772.67	7139.67	7367.33	7619.33	5737	353752	2.05659e+07	27973.3	9695.67	12969.3	9588	8500	344777	7791.33	8176	3654.67	11019.3	9469.33	34635	8792.67	8032	7564.33	0.106297	0.54459	0.218944	0.613744	0.0206675	0.0136227	0.0611413	0.0544906	0.798903	0.120717	0.84444	0.151029	0.762936	0.00865245	0.843089	0.0329101
ESI−	4.271	191.035	[M − H]−	6-Methoxy-7-hydroxycoumarin (scopoletin)	Coumarin	2	20 V: 176.012 (100), 104.027 (67), 148.017 (47), 120.021 (15)	75.91	0	0	0	0	0	0	0	122316	3.70361e+06	67676.3	47525.7	118000	0	0	25719	0	0	0	0	0	0	0	0	627.333	1	1	1	1	0.00336793	0.0290138	0.0258512	0.0785074	1	0.310454	1	0.354092	1	1	1	1
ESI−	5.334	189.056	[M − H]−	6,8-Dimethyl-4-hydroxycoumarin	Coumarin	2	10 V: 145.067 (100), 130.043 (14), 60.423 (10), 189.055 (9)	60.06	38	161.667	1751.67	1022.67	382.333	359	4143.33	27994.7	76875.7	77655.7	21351	26574	134	179.333	3167.33	160.667	222	94.3333	68	314	2557.67	253.333	164	33.3333	0.427299	0.0796927	0.647689	0.144157	0.0109701	0.0526752	0.0432708	0.10108	0.735751	0.0275983	0.801302	0.0490841	0.196502	0.0110852	0.350984	0.0357751
ESI−	1.231	147.03	[M − H]−	Citramalic acid	Dicarboxylic acid	1	20 V: 85.029 (100), 87.008 (79), 57.034 (54), 43.019 (52), 45.823 (35), 103.04 (30), 59.013 (29)	36.56	31667	80310.7	782292	36230.7	26063.7	14141.7	114443	136526	845180	87571.7	37096.3	22414.3	47458.7	93698.3	1043728	78103.3	44770	14574.3	35108	59630.7	270184	43525.7	26231	12750.3	0.00414616	0.00015809	0.0240308	0.0112244	0.0409959	0.0190982	0.0946572	0.063418	0.00146776	0.0121344	0.0225795	0.0300026	0.0452587	0.0167494	0.109859	0.0401593
ESI−	1.268	129.019	[M − H]−	Itaconic acid	Dicarboxylic acid	2	10 V: 85.030 (100), 41.047 (16), 129.017 (8)	194.29	86008.3	111761	102257	628644	373881	236849	101567	406853	276272	780802	510465	261872	294177	545490	1688976	846827	550292	326219	136565	498059	7.65628e+06	680255	441384	242749	0.15822	0.303088	0.314227	0.421947	0.000309914	0.126446	0.0238761	0.184158	0.0388721	0.00184284	0.106434	0.0169409	0.00405811	0.00736845	0.0294508	0.0317067
ESI−	1.377	161.046	[M − H]−	3-Hydroxy-3-methylglutaric acid (meglutol)	Dicarboxylic acid	1	20 V: 57.035 (100), 99.045 (25), 59.014 (19), 101.024 (9), 102.496 (4)	148.92	129881	321572	769046	609400	383258	502098	202222	351163	1.92742e+06	588602	583087	272834	598974	1.43438e+06	2.7247e+06	1.58059e+06	1.50706e+06	1.0215e+06	239284	399868	567680	1.07332e+06	1.53221e+06	711681	0.0264383	0.000995887	0.0743413	0.0132287	0.00238169	0.0295791	0.024149	0.0785089	0.0106758	0.00521029	0.0453196	0.0246208	0.0421904	0.0123428	0.103294	0.036993
ESI−	2.085	131.035	[M − H]−	Dicarboxylic acid	Dicarboxylic acid	3	10 V: 87.046 (100), 131.034 (9)	9.33	26080.3	23548.7	90907	17012.3	14668	9401	24484	15313.7	51822.7	10141.7	8136.33	7016.33	73273	41045.7	273847	35219	22013.3	14287	30654	17804	74631.7	16485.7	16448	9936.67	0.403437	0.00778195	0.643687	0.0276259	0.000583868	0.11083	0.0238761	0.1725	0.00406274	0.00846361	0.0349642	0.028154	0.00414801	0.219691	0.0294508	0.251581
ESI−	4.698	173.082	[M − H]−	Suberic acid	Dicarboxylic acid	1	20 V: 83.05 (100), 111.08 (77), 107.205 (55), 99.432 (40), 57.033 (36)	32.78	48349.7	34040.3	76143.3	41281.7	35506	32976.7	104881	65463.7	139086	50477	35721.3	42146.7	45773.3	34948.3	92788.7	37357	30253.7	30754.7	33572.7	31867.7	65219.7	41086.3	30561.7	30728.3	0.0907806	0.0311365	0.193847	0.064078	0.00752767	0.0829188	0.0358583	0.136912	0.271908	0.027653	0.406431	0.0490841	0.734156	0.0223313	0.824106	0.0469784
ESI−	5.64	187.098	[M − H]−	Azelaic acid	Dicarboxylic acid	1	20 V: 125.097 (100), 97.066 (50), 187.095 (15), 123.082 (11)	391.92	484695	265625	1.67715e+06	891002	830507	537135	850119	350045	1.57387e+06	358210	306988	263766	451550	262369	1.26782e+06	287069	270907	203575	313674	230418	1512499	591435	567231	345455	0.00297616	0.00277699	0.0194775	0.0181779	0.00652241	0.0422201	0.0337603	0.0915306	0.032523	0.0101859	0.095222	0.0300026	0.0560348	0.00848237	0.129836	0.0329101
ESI−	6.442	201.113	[M − H]−	Sebacic acid	Dicarboxylic acid	2	20 V: 139.113 (100), 183.101 (50), 111.082 (11)	52.14	37253.3	36024.7	330196	49732.7	62810.7	52330	69098.7	47975.3	284409	38938	37979	42459	44131	36502.7	156517	38360.3	31361.7	29507.7	30059.3	40149.7	135577	45132	40456.7	27942.7	0.71717	0.00546932	0.86455	0.0209904	0.0457196	0.0320559	0.103051	0.0789413	0.472018	0.0184431	0.600442	0.0387435	0.245927	0.0296463	0.406065	0.0572758
ESI−	2.233	451.125	[M − H]−	(Epi)catechin-hexoside	Flavonoid	2	20 V: 245.082 (100), 109.029 (82), 123.046 (77), 125.024 (58), 203.07 (53), 151.041 (44), 165.019 (41), 137.025 (34), 289.073 (33), 179.036 (28)	155.47	705435	772791	972	227756	80285.7	72628.7	204.333	1273.33	272	706.333	417.333	216.333	736	3718.33	524.333	563.667	1461.33	8482.33	819	194.333	936.333	2496.67	1054.67	1944	0.477544	0.00492965	0.691951	0.0204553	0.486471	0.825319	0.60331	0.852329	0.162172	0.753477	0.286067	0.789622	0.201905	0.890489	0.355402	0.899996
ESI+	3.154	757.221	[M + H]+	Flavonoid trihexoside m/z 757	Flavonoid	3	40 V: 313.07 (100), 283.061 (68), 397.09 (65), 445.112 (42), 379.081 (40), 337.075 (39), 367.082 (24), 529.139 (23)	81.59	134625	114209	57871	32748.7	3400.67	2971	88.6667	234.667	2512.33	75	78	0	412	318.667	718.667	224.333	124.333	0	631	408	5372.33	124.667	31	0	0.0155835	0.00982022	0.0526869	0.0299886	0.296618	0.0194272	0.457823	0.063418	0.134491	0.491727	0.249643	0.535059	0.240731	0.0440286	0.402162	0.0679571
ESI−	3.546	449.109	[M − H]−	Flavonoid O-hexoside m/z 449	Flavonoid	3	20 V: 259.063 (100), 449.108 (88), 269.047 (83), 287.056 (53), 125.025 (38), 179.035 (19)	35.99	202310	156509	11501.7	53477	16057	14332	4473	7949.33	12692.3	4298	1917	954	11957	10076.7	8406	4398.67	930.333	1437.33	36563.3	23620.3	7287	10864.7	5694.33	4076	0.0269477	0.00474309	0.0750308	0.0204553	0.00942223	0.0472646	0.0393943	0.0951995	0.0164249	0.0313491	0.0628276	0.0532909	0.00207036	0.00889141	0.0266404	0.0330123
ESI+	4.021	581.15	[M + H]+	Flavonoid dihexoside m/z 581	Flavonoid	3	40 V: 395.078 (100), 353.067 (68), 365.065 (62), 449.091 (56), 341.068 (53), 419.075 (53), 323.056 (52)	103.84	5846.33	2140.33	561.667	1131.67	1962	2282.33	203.333	413.667	6483.33	173.667	290.667	99.3333	79735.7	29328	128816	7588.33	6795	9757	219962	92256.7	450315	23530	21548.3	38761.7	0.0087571	0.0214782	0.0365885	0.0493279	0.594132	0.0807136	0.680377	0.135637	0.00865413	0.0798808	0.0453196	0.108029	0.0151967	0.00839722	0.0444933	0.0329101
ESI+	4.528	595.169	[M + H]+	Flavonoid dihexoside m/z 595	Flavonoid	3	20 V: 487.127 (100), 577.157 (70), 475.121 (64), 194.042 (63), 559.152 (59), 541.127 (58)	37.86	45101.3	32855	11408	15642	8467.67	10258.3	1898.33	1661.67	1357.67	673.667	678	940.333	57064.3	12511	56889.7	4395.67	4359.67	4411	75888.3	31846.7	158125	11939	9733	11254	0.0514076	0.0034732	0.123727	0.0193409	0.50302	0.317558	0.616058	0.360746	0.0181194	0.989586	0.0648228	0.993082	0.013162	0.00624894	0.0412268	0.0311351
ESI+	4.965	609.182	[M + H]+	Flavonoid dihexoside m/z 609	Flavonoid	3	40 V: 343.084 (100), 313.071 (40), 71.049 (26), 391.073 (23), 367.087 (22), 379.082 (22)	44.21	206.667	280.667	53.6667	249	108.667	143.333	825.667	573	3151	590	353	748.667	53313	23018.7	28073.3	7629.67	5461	7810.33	5729.67	2507	23745.7	826.667	430.667	686	0.754881	0.259364	0.889569	0.377741	0.448969	0.208707	0.566699	0.256592	0.00166961	0.0163293	0.0225795	0.0362307	0.03313	0.00224313	0.0847649	0.0250885
ESI−	5.382	593.151	[M − H]−	Flavonoid dihexoside m/z 593	Flavonoid	3	40 V: 285.040 (100), 255.027 (5), 357.055 (5)	16.33	112849	48333.3	502.667	26158	18793	30929	2900	2127	1410.33	540.333	1942	1259	81103.3	49755.3	4391	799	11159.3	16348.7	42913.7	9761.33	17179.3	6734.33	9354.33	10048.7	0.00508954	0.00276544	0.0257838	0.0181779	0.634847	0.184121	0.718313	0.237205	0.0104865	0.000277724	0.0453196	0.0116148	0.0086208	0.0315435	0.0335527	0.0582316
ESI−	5.527	301.072	[M − H]−	Flavonoid m/z 301	Flavonoid	3	10 V: 301.071 (100), 286.049 (21)	19.31	41458.3	16376.7	51478.3	2239	7752.67	18409.7	51478.3	29305.7	61592.3	3190	13262	27858.7	25810	13902	98132.7	2046	7418.33	17674	41641.7	12669.7	57231.3	188.667	6949	19646	0.00317144	0.143956	0.0194775	0.233808	0.0175757	0.420138	0.0543393	0.463895	0.00733399	0.0299695	0.0437575	0.0514445	0.00822163	0.0938815	0.0335527	0.128184
ESI−	6.856	329.067	[M − H]−	Tricin	Flavonoid	2	20 V: 314.043 (100), 299.018 (82), 329.065 (50), 313.035 (14), 271.025 (10)	51.72	205546	170741	99270.7	18865	30422	600460	52474.7	70171	36682.3	2614	11908.3	215439	56214.3	38797.3	96849	22814.7	12006.3	179584	22694.7	25010.7	259304	10978.3	3817.33	89753	0.172196	0.0274877	0.334956	0.0586956	0.101755	0.141114	0.19012	0.198399	0.015025	0.353936	0.0600999	0.397303	0.587781	0.0874664	0.72484	0.121767
ESI−	2.793	289.072	[M − H]−	(+)-Catechin	Flavonoid / Flavan-3-ol	2	20 V: 109.029 (100), 125.024 (68), 203.071 (62), 123.046 (46), 245.084 (46), 289.071 (34), 122.038 (30), 137.026 (26), 202.063 (23), 205.05 (21)	160.51	877389	154594	527.667	60295	180016	282955	239	1591	251.667	160	698	1194	3374.33	3914	628	1285	7727.67	8881.67	2225	4672.33	2793	592	3887	5110.67	0.00306116	0.00319169	0.0194775	0.0187461	0.376371	0.835954	0.538163	0.860184	0.599066	0.0204591	0.708255	0.0404527	0.0117907	0.222767	0.0389368	0.253063
ESI+	3.687	595.167	[M + H]+	Apigenin-di-C-hexoside	Flavonoid / Flavone	2	20 V: 481.120 (100), 457.117 (93), 499.127 (89), 541.134 (70), 409.095 (58), 559.150 (51)	48.12	1234.33	907.667	346.333	252.333	379.667	425.667	148	700.333	34490.7	264.667	216	116.333	4655.33	2711.67	4523	339.333	748.333	610	28982.7	10975	144313	3278.67	2777.33	3524.33	0.762062	0.370065	0.894321	0.490378	0.1434	0.151752	0.252954	0.207199	0.42544	0.869668	0.56386	0.882092	0.0108039	0.00386939	0.0369676	0.0289186
ESI−	3.76	609.146	[M − H]−	Luteolin-O-dihexoside [(iso)orientin-O-hexoside]	Flavonoid / Flavone	2	40 V: 327.051 (100), 357.062 (32), 447.091 (16), 313.036 (14), 298.051 (13), 328.052 (13), 609.144 (13)	53.41	330335	197348	91639	85214.3	32869.3	56309.3	935.333	1140.33	159.333	341	230.333	794.333	9.33333	0	0	0	290.333	348.667	2373.67	928.667	3988.33	88	469.333	256.333	0.00439638	0.00858917	0.0244521	0.0285098	0.778796	0.257676	0.835956	0.302397	0.166312	0.166312	0.290139	0.20099	0.105609	0.0416015	0.215776	0.0649166
ESI−	3.897	593.152	[M − H]−	Apigenin-dihexoside	Flavonoid / Flavone	2	40 V: 353.066 (100), 383.078 (55), 473.109 (29), 325.073 (17), 395.081 (10), 593.142 (10)	65.63	2343.67	3457	0	4038.33	6333	4774.33	594172	179804	177238	82833	190698	222601	391392	284016	555722	99684	74296	87692	152571	82507.7	782295	28933	30483	24394.7	0.504341	0.0388399	0.70815	0.075554	0.000879411	0.00198775	0.0238761	0.0235217	0.0103186	0.024069	0.0453196	0.044971	0.00628513	0.00869104	0.0311913	0.0329101
ESI−	4.094	563.141	[M − H]−	Apigenin-C-pentosyl-C-hexoside	Flavonoid / Flavone	2	40 V: 353.067 (100), 383.077 (83), 443.097 (23), 413.087 (17), 325.071 (14), 473.108 (14), 395.077 (12), 365.066 (11), 563.138 (10), 297.076 (8)	523.48	13215.7	18566	40025.3	27220.3	28877.7	32322.7	20146.7	13063.3	134037	36460.7	31578	47443.3	130922	66811.3	434447	47648.7	67130.3	30002.7	2.87189e+06	1.82751e+06	1.06227e+07	672470	452222	586954	0.658327	0.400712	0.820021	0.517283	0.566342	0.205471	0.659185	0.256521	0.209545	0.031814	0.345993	0.0534627	0.00855171	0.0195629	0.0335527	0.0444468
ESI−	4.147	593.152	[M − H]−	Apigenin-C-hexosyl-O-hexoside	Flavonoid / Flavone	2	40 V: 311.056 (100), 297.041 (65), 593.149 (24), 431.098 (20), 282.055 (16), 269.046 (15), 473.107 (15), 283.06 (12)	207.14	223940	1272061	839728	417897	164293	259705	28312	16334.3	72112	7552	13105.3	12124.7	17515.7	16154.7	24939.3	4432.33	8185.67	8429.33	8849.33	3508	58860	3717	7140.33	7468.67	0.000717369	0.0523479	0.0175003	0.0988012	0.0620746	0.0737371	0.127748	0.125397	0.629807	0.684911	0.727095	0.725801	0.125861	0.111327	0.251722	0.147055
ESI+	4.292	625.178	[M + H]+	Methoxylated luteolin-O-dihexoside	Flavonoid / Flavone	2	20 V: 445.115 (100), 397.093 (88), 343.082 (69), 427.105 (62), 367.078 (43), 463.120 (42), 409.095 (42), 559.139 (37)	245.11	424989	241760	213703	140620	63163.3	96164	7925	2556	1354	1471.33	3205	5198	2465	3190.67	1367.67	659.667	1100.67	2813.67	9969.33	1548.33	7929.33	535.667	3181.67	3326	0.00755801	0.00664627	0.034071	0.0247294	0.0316029	0.0165868	0.0793674	0.0619824	0.137188	0.410473	0.251363	0.453596	0.008209	0.294057	0.0335527	0.323691
ESI−	4.333	563.141	[M − H]−	Apigenin-C-pentosyl-C-hexoside	Flavonoid / Flavone	2	40 V: 353.067 (100), 383.077 (81), 443.098 (19), 325.072 (16), 413.086 (16), 473.108 (13), 365.067 (11), 395.078 (11), 425.087 (11), 297.076 (9)	681.65	321000	293818	124736	147381	118747	143453	127198	145076	298168	129313	92306.3	137287	1.07946e+06	586563	2422267	234223	216376	185559	5.27695e+06	3.67501e+06	1.86544e+07	1.25267e+06	857984	1.11195e+06	0.348831	0.118072	0.579345	0.198416	0.503259	0.376452	0.616058	0.417627	0.0271632	0.0438059	0.0838515	0.0683564	0.00665745	0.0199808	0.0312123	0.0447281
ESI−	4.358	447.093	[M − H]−	Luteolin-C-hexoside [(iso)orientin]	Flavonoid / Flavone	2	20 V: 357.06 (100), 327.05 (85), 447.091 (29), 429.08 (25), 344.363 (11)	37.13	229625	142289	45660	32117	17432.3	63271.3	10752	2339.67	3796.33	1389	1513	4890.33	16600.3	4239.67	3634.67	4325	4994	19299.7	3990.67	2414	3989.33	423	426.333	2508.33	0.000223711	0.00243882	0.0118453	0.0181779	0.0257003	0.0398941	0.0675822	0.088515	0.0212125	0.00362598	0.0711428	0.0205956	0.193438	0.99827	0.350984	1
ESI−	4.626	431.098	[M − H]−	Apigenin-C-hexoside [(iso)vitexin]	Flavonoid / Flavone	2	40 V: 283.062 (100), 311.054 (30), 268.038 (29), 59.014 (20), 323.055 (17), 161.027 (15), 43.019 (10), 190.023 (10), 117.035 (9), 163.041 (9)	14.14	12785.7	4638.33	712.667	4576.33	13051.3	6132	11885	40944.7	421047	14024	19668	27991.7	12628.7	9570	20785	6213	17228	12506	4135.67	3841.33	5193.33	3298.33	26258	4857.33	0.501326	0.328117	0.70815	0.448006	0.0177387	0.0522092	0.0543393	0.100867	0.0703801	0.329595	0.157385	0.37442	0.752177	0.150993	0.834446	0.188908
ESI−	4.631	563.139	[M − H]−	Apigenin-C-hexosyl-O-pentoside	Flavonoid / Flavone	2	40 V: 293.046 (100), 59.014 (44), 89.024 (26), 71.014 (19), 311.056 (9)	248.06	30535	28707	23438.7	18472.7	13593.3	19150	417787	4.20675e+06	1680108	1.09591e+06	470703	804862	47522.3	31208.7	182348	14593.3	15466.7	13501	352995	363825	2.154e+06	121815	77895.7	109854	0.583759	0.467896	0.75622	0.549101	8.15613e-05	0.186256	0.0171209	0.237205	0.0966588	0.0122546	0.194689	0.0300026	0.134512	0.00511021	0.265357	0.0305055
ESI+	4.755	625.176	[M + H]+	Methoxylated luteolin-O-dihexoside (secondary peak)	Flavonoid / Flavone	2	20 V: 343.083 (100), 445.114 (81), 427.102 (35), 367.083 (34), 397.094 (34), 313.072 (27), 625.177 (24), 409.089 (19)	84.37	142445	95563	7541.33	41524.3	23241	54971.3	3705.33	3099.67	4839	1100.33	783	763.333	46029	46811.7	7028	10260.3	8076.67	16932.3	2956.33	1391.33	4839.67	375	265	771.667	0.0663248	0.0132633	0.152795	0.0355357	0.336339	0.423059	0.494924	0.463895	0.884669	0.000861281	0.909359	0.0152925	0.0634224	0.102033	0.141986	0.137987
ESI−	4.804	431.098	[M − H]−	Apigenin-C-hexoside [(iso)vitexin]	Flavonoid / Flavone	2	40 V: 283.061 (100), 281.047 (40), 295.06 (37), 311.056 (29), 117.033 (19), 282.055 (19), 323.059 (19), 175.041 (16), 269.041 (15), 59.014 (13)	34.35	71248	159922	119780	58157.7	59080	161631	62291.3	245283	1903373	50619	43002.3	118682	108728	74759.3	115288	26075	42377	71377.7	15465.7	14878.3	93352	10760.3	32663.3	17913.7	0.0170586	0.151794	0.0538045	0.24494	0.00537817	0.0578242	0.0324979	0.107334	0.0697616	0.768867	0.157241	0.799847	0.713494	0.00425159	0.812598	0.0296199
ESI−	4.832	577.157	[M − H]−	Apigenin-di-C-hexoside [(iso)vitexin-hexoside]	Flavonoid / Flavone	2	40 V: 293.047 (100), 59.015 (99), 89.025 (44), 311.052 (31), 281.041 (22), 341.067 (21), 323.051 (20)	12.73	843	528.333	508.667	429.667	631.667	755	1058	12579	123789	5355.33	3163.33	5087.67	105650	95197.3	199582	28539.3	17254.7	23614	11331.3	5131.67	65931.3	2026.33	1283.33	1766	0.195614	0.441265	0.374513	0.530224	0.000802478	0.0222326	0.0238761	0.0688201	0.43959	0.0796624	0.575316	0.108029	0.0101285	0.0399192	0.0352772	0.0640512
ESI+	4.884	535.146	[M + H]+	Apigenin-di-C-pentoside	Flavonoid / Flavone	2	20 V: 499.121 (100), 481.108 (99), 409.091 (77), 469.107 (69), 391.076 (57), 517.123 (45), 178.053 (43), 338.102 (40)	175.05	42876.3	18938	4110.33	7444	8932	12194	86728.3	168810	48487.7	55082.3	27691.7	37085.7	324020	177669	647812	36414.7	42290	61765.7	220887	222915	2.46712e+06	43698.7	42602.3	65806.7	0.030824	0.0250796	0.0825851	0.0547893	0.0192238	0.0632701	0.0580806	0.114826	0.0065882	0.0727418	0.0437575	0.101268	0.942785	0.00166982	0.988011	0.0250885
ESI+	4.923	593.187	[M + H]+	Buddleoflavonoloside	Flavonoid / Flavone	2	20 V: 447.133 (100), 593.182 (75), 285.075 (63), 297.077 (24), 327.084 (20)	61.78	4672	203.667	0	464	478	205.667	14271.7	146694	188597	52718.7	23332.7	23293.7	531	407	0	403.333	200	109.667	713	848.667	2846	75.6667	124	206	0.397665	0.371237	0.63946	0.490378	0.00937398	0.0476988	0.0393943	0.0953975	0.72067	0.400137	0.794965	0.443902	0.775319	0.237569	0.852397	0.268803
ESI−	4.949	461.109	[M − H]−	Chrysoeriol-C-hexoside (scoparin)	Flavonoid / Flavone	2	20 V: 341.067 (100), 461.111 (40), 371.077 (27)	45.47	298587	205403	64210.3	57808.7	34592.7	125407	12168.7	6675	9034.33	1170.33	1433.33	4360	171526	40212	40741.7	11761.3	9819.33	35747	59692.3	9654.67	12548.7	2295.33	2194.67	7274	0.0146736	0.000920247	0.0502086	0.0132287	0.0815716	0.121299	0.160877	0.178492	0.00888396	0.00631208	0.0453196	0.0250933	6.76678e-05	0.000494629	0.00960883	0.0250885
ESI−	5.23	577.156	[M − H]−	Apigenin-O-neohesperidoside (rhoifolin)	Flavonoid / Flavone	2	20 V: 269.045 (100), 577.153 (35), 270.049 (12)	21.44	74102.7	27115.7	18311.7	4348.33	3047	6982.33	5980.33	4609.67	1160.33	2172.67	3058	3087.67	12171	8633.67	4788.33	1168.33	1167.67	3072.33	40639.7	7829	76780.3	1118	1319.67	2358	0.000432133	0.0228763	0.0175003	0.0515625	0.134347	0.0304462	0.239965	0.0786713	0.0655142	0.0134605	0.151269	0.0323964	0.00309554	0.0929957	0.0266404	0.127588
ESI−	5.31	637.178	[M − H]−	Tricin-O-hexoside-O-pentoside	Flavonoid / Flavone	2	20 V: 329.067 (100), 637.176 (27)	25.1	24387.3	9944.33	1230	2100.33	2690.33	5671.33	8567	1923	295.667	1328	2078	3796	54153.3	72401.7	1272.33	7583.33	4952.67	9272.33	83310.7	32232.7	370169	3212.33	3259.33	9739.33	0.000250252	0.00382448	0.0118453	0.0197482	0.000365303	0.00459507	0.0238761	0.0338173	0.109712	0.000181966	0.214883	0.0116148	0.00260729	0.0217651	0.0266404	0.0469784
ESI−	5.312	607.166	[M − H]−	Diosmetin-O-hexoside	Flavonoid / Flavone	2	20 V: 299.055 (100), 607.167 (13)	18.84	45157.7	27181	1000	3786.67	2476.67	4275.67	2144	1064.67	0	772	1559.33	2299	95339	124128	754.667	13615.3	7512.67	22911.3	47102	15610	103023	1529.67	2208.67	4886.67	0.00135019	0.00100314	0.0175003	0.0132287	0.321224	0.12091	0.477631	0.178492	0.0959609	0.000408973	0.194663	0.0116148	0.00480417	0.033202	0.0296135	0.0596796
ESI+	5.422	493.135	[M + H]+	Tricin-O-hexoside	Flavonoid / Flavone	2	40 V: 331.084 (100), 315.052 (43), 270.051 (19), 316.063 (14), 236.073 (11)	16.39	40672	28939.7	1030.33	438.667	404.333	1761.33	3141	1714.67	209	180.333	218.333	347.667	2880.33	2466.67	705.667	0	1045	4584.33	12555.3	7279.67	109640	183.333	156	2407.33	0.0628975	0.010414	0.146417	0.031004	0.0250367	0.0145998	0.0667338	0.0575882	0.42473	0.0252948	0.56386	0.0458659	0.0135003	0.0025743	0.0412268	0.0270778
ESI−	6.263	285.041	[M − H]−	Luteolin	Flavonoid / Flavone	1	40 V: 133.029 (100), 107.014 (38), 65.003 (35), 132.024 (19), 63.024 (15), 149.025 (15), 91.018 (14), 285.044 (14)	23.37	1670.67	1832.33	3459.67	2247.67	992.667	13401	62052.3	39227.7	1418	1422.67	1920.33	24932.3	2853.67	45636	10875.7	7543.33	3809.33	101439	1846	2424.67	7651	2567.67	563	19924.3	0.893112	0.0367769	0.953548	0.0735539	0.0511002	0.000914607	0.113205	0.0213307	0.427047	0.200409	0.56386	0.239143	0.585393	0.00336815	0.72484	0.0289186
ESI−	6.754	269.046	[M − H]−	Apigenin	Flavonoid / Flavone	2	10 V: 269.046 (100), 117.035 (18), 151.003 (12), 225.055 (11)	27.37	5156.67	7910.67	14495.7	11472	3862	115444	8711	7151.33	25825.3	906.333	702.667	14220.3	2030	2995	7135	4391.67	1594.67	33333	6251.67	2811.33	13457.3	1529.67	492.667	13132.7	0.0247546	0.113816	0.0718635	0.192404	0.0872721	0.0192445	0.170933	0.063418	0.573874	0.00247512	0.684791	0.0187858	0.000827984	0.0491657	0.0266404	0.0746688
ESI−	6.856	299.056	[M − H]−	Chrysoeriol	Flavonoid / Flavone	2	20 V: 284.032 (100), 299.055 (26), 256.038 (8)	30.59	17917.7	27439	11740.3	15435.3	6269.33	128712	6986.67	7733.67	7514	1312.67	3612	15734.7	22360.7	26057.3	21447.3	57712.3	22233.3	459419	14297.3	6954	21015	5788.33	2642.67	56741.3	0.0170575	0.0287555	0.0538045	0.0600482	0.744726	0.7054	0.810353	0.744735	0.290841	0.797405	0.425768	0.823502	0.0131427	0.00498213	0.0412268	0.0305055
ESI+	3.226	611.161	[M + H]+	Quercetin-O-rutinoside (rutin) (secondary peak)	Flavonoid / Flavonol	2	10 V: 303.049 (100), 611.164 (14), 465.097 (5)	48.54	268.667	365.667	75.3333	58.6667	97.6667	120	171.667	35.3333	468	29.6667	0	157.667	92540.3	45429.7	312.667	4540.33	6556.67	8891	38	530.333	108.667	125.333	94	0	0.231698	0.189177	0.421809	0.293586	0.43641	0.175122	0.565019	0.232405	0.0225467	0.000304902	0.0727645	0.0116148	0.0572207	0.195027	0.130005	0.228875
ESI+	4.666	773.216	[M + H]+	Quercetin-hexosyl-deoxyhexosyl-hexoside	Flavonoid / Flavonol	2	20 V: 303.051 (100), 465.101 (21), 304.055 (6), 85.027 (5), 129.053 (5), 145.05 (5)	70.37	151.667	1576	1550.67	400.333	550.333	240.667	432	620	3863.33	446	352.667	330	70614.7	88135.3	50310	23302.3	13217.7	14961.7	150567	32192.7	928795	6436.67	5204.33	16413.7	0.0531358	0.343658	0.126811	0.45821	0.651815	0.208606	0.734585	0.256592	0.17534	0.113786	0.299979	0.143623	0.0162869	0.00582801	0.0467221	0.0305055
ESI−	4.908	609.146	[M − H]−	Quercetin-O-rutinoside (rutin)	Flavonoid / Flavonol	2	40 V: 300.027 (100), 301.035 (44), 609.144 (10), 302.04 (8), 151.002 (7)	75.85	24615	26719	87.3333	6511	3116.67	5689.67	21652.7	8004.33	156.667	2782.33	1111.33	2755.67	398432	481259	2465.67	6220	38528	84073.7	27761.3	19937.7	157.667	19638.7	9924.33	20952.7	0.504416	0.0107532	0.70815	0.0314837	0.00770195	0.00048519	0.0358583	0.017484	0.218604	0.0016196	0.350647	0.0169409	0.0240887	0.00600695	0.0654919	0.0305055
ESI−	5.099	769.22	[M − H]−	Chrysoeriol-O-neohesperidosylhexoside	Flavonoid / Flavonol	2	40 V: 299.057 (100), 300.059 (8), 284.032 (6)	287.6	0	26949.7	132.667	22289.3	3.33333	79.3333	1945.33	1516.33	0	2617	1566	3459.33	726395	1.06684e+06	5095.33	222254	89542.3	190199	72470.3	68569	0	15726	5786	12226.7	0.0896443	0.42265	0.192871	0.519621	0.520295	0.00308323	0.628782	0.0291879	0.0573703	0.000910122	0.138078	0.0152925	0.261302	0.00467819	0.428957	0.0305055
ESI+	5.218	787.23	[M + H]+	Isorhamnetin-O-rutinosyl-O-hexoside	Flavonoid / Flavonol	2	20 V: 317.067 (100), 479.119 (26), 129.054 (8)	75.71	4534	4631.33	217.333	2646.33	1435	739.333	34	54	363.667	136	234.333	105	67893.7	101043	281	33010	15279	21190	5330.67	4188.67	359	7848.33	4535	5952	0.88555	0.0127886	0.952637	0.0348038	0.809452	0.26566	0.857777	0.310484	0.0585604	0.000206219	0.138593	0.0116148	0.079516	0.022929	0.167864	0.0471873
ESI−	5.501	623.162	[M − H]−	Isorhamnetin-O-hexoside	Flavonoid / Flavonol	2	40 V: 315.050 (100), 314.042 (61), 299.019 (23), 300.024 (10), 316.054 (7)	67.65	88287.3	71334	792.667	22792	11542	23250.7	3978.67	2538.33	4980	958.667	703.667	1208.67	330382	352739	6851.33	13349.3	46957.7	101972	106675	45125	4345.33	36495	22370	51974	0.00911482	0.00259385	0.0369801	0.0181779	0.251866	0.662715	0.401853	0.710231	0.560939	0.00103791	0.673797	0.0152925	0.00519026	0.00529128	0.0296135	0.0305055
ESI−	6.861	315.051	[M − H]−	Isorhamnetin	Flavonoid / Flavonol	2	20 V: 300.028 (100), 315.052 (20), 151.002 (18), 227.027 (5), 136.015 (5)	15.34	1770.67	2444	1319.33	5521.67	3634	14555.7	49760.7	10851	490.667	1582.33	2828.67	17596	2758	2122	1082.33	78424.7	4058.67	130086	220.333	487.667	2144.67	1410	406	6848.67	0.0819049	0.454534	0.177565	0.535633	0.00289239	0.00149869	0.0241599	0.0213307	0.628109	0.17208	0.727095	0.20708	0.135482	0.0364195	0.265357	0.0615004
ESI−	1.906	593.129	[M − H]−	Prodelphinidin B3	Flavonoid / Proanthocyanidin	2	20 V: 407.077 (100), 425.088 (86), 289.072 (83), 125.025 (46), 177.020 (38), 593.130 (31), 467.097 (13)	890.97	6.89568e+06	7.6255e+06	192	186068	89410.3	273533	479.333	12508.7	0	0	0	0	769	16764	314	145.333	0	38	591.667	44.6667	0	101.667	0	0	0.120616	0.00861046	0.242943	0.0285098	0.442412	0.22767	0.565019	0.273976	0.446239	0.533858	0.581339	0.574302	0.312475	0.267265	0.482298	0.296497
ESI+	2.024	883.211	[M + H]+	Prodelphinidin trimer	Flavonoid / Proanthocyanidin	2	20 V: 579.148 (100), 593.129 (91), 305.065 (39), 425.086 (38), 883.204 (21), 575.111 (19), 287.056 (18), 407.076 (16), 409.082 (16), 263.056 (13)	191.48	366678	302544	182.333	8972	3397.67	41926.7	0	1679.33	120	0	126.667	0	33	583	17.3333	33.3333	0	0	0	1	254	0	32	39.6667	0.13653	0.00818786	0.273061	0.0283579	0.379566	0.183554	0.538983	0.237205	0.4562	0.757342	0.591602	0.790754	0.42265	0.131016	0.585525	0.166855
ESI−	2.406	865.2	[M − H]−	Procyanidin C1	Flavonoid / Proanthocyanidin	2	40 V: 287.055 (100), 125.024 (90), 407.076 (56), 243.029 (48), 405.062 (37), 261.038 (34), 451.104 (29), 289.068 (23), 337.071 (21), 341.069 (20)	707.26	1006383	1.36145e+06	244.333	91277.3	41681.7	328109	103.333	4211.67	479.333	183.667	30.6667	244	1540.33	4554.33	110.667	117.333	219	981.333	41.6667	112.333	0	202.667	40.3333	335.667	0.0109482	0.00902161	0.0408492	0.0292446	0.401896	0.180757	0.558291	0.237205	0.461789	0.00638825	0.596127	0.0250933	0.566155	0.42265	0.719248	0.43968
ESI−	2.421	577.135	[M − H]−	Procyanidin B1	Flavonoid / Proanthocyanidin	2	20 V: 407.079 (100), 289.073 (81), 125.024 (50), 425.088 (45), 451.103 (23), 577.138 (22), 161.024 (11), 299.055 (10)	1408.61	6825639	6.81633e+06	4470	731439	250087	771022	1317	20179	1779.33	1358	848	1775.33	7250.67	27293.3	572	1353.67	1808	3234	1894	1641.33	4289	1326.67	665.333	1346	0.930007	0.00323435	0.96748	0.0187461	0.447186	0.689591	0.566699	0.730761	0.470353	0.024459	0.600442	0.0449815	0.677085	0.356415	0.788082	0.386343
ESI−	2.613	849.203	[M − H]−	Propelargonidin trimer	Flavonoid / Proanthocyanidin	2	40 V: 289.071 (100), 407.077 (63), 125.024 (54), 271.061 (20), 433.093 (20), 287.055 (18)	140.01	154693	160815	81.6667	9371.33	4930.33	40178.7	40	293.333	422.667	68.3333	35	0	0	499	0	35	90	123.333	0	31	170.667	38	45.3333	0	0.581613	0.0115827	0.75622	0.0325691	0.443659	0.120968	0.565019	0.178492	0.276629	1	0.411323	1	0.390828	0.305184	0.5781	0.334641
ESI−	2.815	561.14	[M − H]−	Propelargonidin dimer	Flavonoid / Proanthocyanidin	2	20 V: 125.024 (100), 273.076 (79), 561.138 (42), 409.093 (32), 287.056 (16), 161.024 (15), 137.024 (13), 299.054 (11)	72.74	385767	346198	1024.33	54813.3	40513	97378	2168.67	16602	250275	6059.33	434.667	898	300.667	2078	3457.67	257.333	503	157	5579	4455.33	8142.67	302	285	274	0.163247	0.00923906	0.319738	0.0292446	0.0016825	0.00576534	0.0240253	0.0375235	0.232518	0.110695	0.364518	0.140975	0.244587	0.199528	0.406065	0.233193
ESI+	3.02	579.151	[M + H]+	Procyanidin B2	Flavonoid / Proanthocyanidin	2	20 V: 123.044 (100), 409.102 (76), 287.055 (69), 163.036 (43), 127.036 (32), 247.06 (27), 283.059 (27), 165.057 (24)	95.74	134383	113625	165.333	7011	4607	25553	114.667	261	234.333	133	45.3333	0	632	484.333	231.667	77.6667	106.333	128.667	41.3333	195	2132.67	4.66667	160.667	77	0.0438141	0.00282746	0.107269	0.0181779	0.558127	0.311627	0.658288	0.35543	0.70276	0.244624	0.788869	0.284726	0.153259	0.0192169	0.298119	0.0440129
ESI+	4.563	359.149	[M + H]+	Matairesinol	Lignan	2	20 V: 137.059 (100), 175.076 (36), 187.075 (31), 193.086 (31), 105.032 (24), 175.091 (21)	23.77	8286.67	1428.33	432.333	1201.67	1554.67	1809.33	47560.7	20572	18486.3	6948.67	18495.3	34336.3	5683.67	377	7809.67	674.667	1536.67	1702.33	1072.67	559.333	1026.67	133.333	818.667	953	0.00487015	0.0161359	0.0257838	0.0412846	0.0138781	0.0182577	0.0486588	0.063418	0.0166889	0.557348	0.0628276	0.597309	0.166291	0.757088	0.316957	0.773428
ESI+	5.599	355.119	[M + H]+	Lignan C20H18O6	Lignan	3	20 V: 137.059 (100), 247.074 (28), 337.109 (26), 355.118 (23), 277.08 (19), 295.098 (14), 119.05 (13), 153.089 (12)	9.13	10807.7	5506.33	34937.3	1306.33	4644.33	10097.7	39408	29020.3	50542	8116.33	19307	46032.3	11666.7	4507.33	26772	1038	2648.67	6333	8835.33	2401	20592.3	463.667	1892	4976	0.0164112	0.120508	0.0538045	0.201319	0.0329952	0.11645	0.0801704	0.176854	0.00722144	0.00387164	0.0437575	0.0215597	0.00290452	0.0305807	0.0266404	0.0582316
ESI−	5.6	371.114	[M − H]−	7-Oxomatairesinol	Lignan	2	10 V: 327.122 (100), 297.115 (46), 371.114 (40), 282.086 (22), 151.038 (12), 175.075 (11), 160.052 (9)	33.44	31836	22961	279979	3628	12503.3	32088	196815	111921	109512	12781.7	49224.7	172653	24593.7	11758	128360	4817.33	9287.67	21940.7	27099.3	10697.3	113097	2131.33	7081.33	20463.3	0.00808341	0.004178	0.0358701	0.0204553	0.00733543	0.0508006	0.0358583	0.0996353	0.0103507	0.0232732	0.0453196	0.0440639	0.0114369	0.0274521	0.0382126	0.0545203
ESI−	4.533	535.183	[M − H]−	Hydroxymatairesinol hexoside	Lignan / Dibenzylbutyrolactone	2	40 V: 175.077 (100), 329.14 (61), 178.063 (59), 161.06 (45), 160.052 (43), 299.127 (39), 192.079 (36), 148.052 (24), 147.043 (14), 330.142 (11)	166.39	8450	31813.7	680170	12183	4360.67	2844	15117	9190.33	187074	5664.33	3216	2631	14748.3	9231	441870	6716.67	3643	2461.33	34646	35925.7	993396	17929.3	6281	3866	0.00116948	0.00286712	0.0175003	0.0181779	0.0102572	0.0170899	0.0416151	0.063033	0.0144488	0.00815718	0.0586209	0.0280295	0.712805	0.0156695	0.812598	0.0401593
ESI−	5.529	373.14	[M − H]−	7-Hydroxymatairesinol	Lignan / Dibenzylbutyrolactone	2	20 V: 148.052 (100), 284.106 (74), 329.141 (60), 192.08 (25), 299.128 (24), 178.064 (21), 175.077 (20), 169.088 (17), 283.098 (15), 59.013 (12)	5.98	561.667	1140.67	401622	678	1090.67	1571	0	0	376802	0	110	0	330.667	7629.33	181016	2669	1299.33	545.667	568.333	1762.67	97322	1959	862.333	863	0.418022	0.00472389	0.647689	0.0204553	1	0.0664378	1	0.115051	0.0557619	0.0183782	0.135354	0.0387435	0.26744	0.0327642	0.436511	0.0592678
ESI−	4.394	787.267	[M − H]−	Syringaresinol-di-O-hexoside	Lignan / Furofuranolignan	2	20 V: 417.155 (100), 579.207 (57)	22.98	572.667	12195.3	45740.7	4462	613.667	293	1320.67	3786.33	10911	2449.67	345.333	77.6667	3907.67	115411	52287.7	27428	6276	3675.67	1569.67	4912.67	1710	4449.67	750	305.333	0.000207088	0.0031656	0.0118453	0.0187461	0.0356845	0.037882	0.0844533	0.0847125	0.00160024	0.0138822	0.0225795	0.0328184	0.0342751	0.694101	0.0869119	0.711641
ESI−	4.835	519.187	[M − H]−	Pinoresinol hexoside	Lignan / Furofuranolignan	2	20 V: 357.134 (100), 151.040 (22)	85.98	6494.33	21862.3	326432	10040	2016.67	2689.33	9859.33	32803.7	559794	19115.3	8387.67	8501.33	4401	6796	120598	2628	2410	2663	2101	3745.67	140115	4173.67	1692.33	2013.67	0.00322339	0.00537218	0.0194775	0.0209	0.00756263	0.00187353	0.0358583	0.023134	0.00575643	0.00790256	0.0419186	0.0277077	0.285766	0.00983572	0.455941	0.0334152
ESI−	5.029	579.208	[M − H]−	Syringaresinol hexoside	Lignan / Furofuranolignan	2	40 V: 181.05 (100), 387.108 (21), 402.132 (21), 166.026 (16), 417.155 (14)	18.64	2641	23456.3	215312	12958.3	3145	2598.33	14298.7	29342	17009.3	18894.7	4852.33	3365	14253.3	150050	170487	82542.3	34266.7	29515.3	27304	28111	34266	42296.3	10197.3	9543.67	0.00223497	0.000320319	0.0181352	0.0130359	0.0251427	0.62497	0.0667338	0.673865	0.00489793	0.0371492	0.0397432	0.0597065	0.744253	0.246097	0.828893	0.277348
ESI−	5.273	561.199	[M − H]−	Pinoresinol acetylhexoside	Lignan / Furofuranolignan	2	40 V: 151.04 (100), 136.016 (19), 357.133 (15), 342.109 (11)	83.71	7660.67	17263.7	263199	1455.33	2384.33	1655	2480.67	6618	216671	2163.67	1832.67	2256	1883.67	3456	185113	1699.33	887	992.333	1212	14899	1.17983e+06	2459	2554.33	1710.33	0.00104407	0.00245832	0.0175003	0.0181779	0.0323586	0.0106908	0.0799116	0.0495542	0.172145	0.0111087	0.296299	0.0300026	0.000342959	0.00942231	0.0266404	0.0330868
ESI−	4.501	521.203	[M − H]−	Lariciresinol hexoside	Lignan / Tetrahydrofuranolignan	2	40 V: 329.14 (100), 175.076 (99), 192.079 (52), 160.054 (37), 178.063 (25), 174.069 (15), 193.086 (15)	16.53	9401	13205	28986.7	4735.33	0	925.667	4652.33	2366	37004.7	1358	0	376.333	3549.67	653	43772	1534.67	267	619	3791.67	1857.67	190731	1126.33	902.333	686.667	0.00823681	0.000701566	0.0359885	0.0132287	0.0520164	0.0178482	0.113636	0.063418	0.0665382	0.028646	0.151654	0.0502189	0.186676	0.0166754	0.345214	0.0401593
ESI+	5.754	181.122	[M + H]+	Methyl perillate	Others / Alcohol	2	10 V: 107.085 (100), 121.101 (35), 93.068 (28), 79.053 (23), 149.095 (17), 131.083 (13)	39.8	4126.33	1045.33	5331	1594	1719.67	2086.33	7409.33	7295.33	612875	4730	1705.67	1194.67	3679	2203	29875.7	943	1725	739	2570.67	1334.33	7283	1224.33	1938.67	972	0.0667134	0.655221	0.152795	0.713761	0.704079	0.0325805	0.777832	0.0789413	0.0522674	0.103809	0.127965	0.134009	0.224616	0.0237722	0.384283	0.0482235
ESI+	1.081	180.139	[M + H]+	N,N,N-Trimethyltyramine (candicine)	Others / Alkaloid	2	20 V: 121.065 (100), 93.070 (14), 103.056 (11), 77.038 (9)	2169.33	48549.6	946505	1.31448e+07	352305	131169	143252	3641.09	2915.85	187731	5522.89	2657.94	2399.89	4541.88	13926.5	270126	8631.83	2555.84	1555.17	3650.17	2408.91	826640	4194.53	1296.5	860.455	0.00179897	0.00850358	0.0175003	0.0285098	0.392077	0.0508724	0.551236	0.0996353	0.49046	0.105116	0.612758	0.135081	0.608048	0.0187002	0.7371	0.0431776
ESI+	1.153	166.124	[M + H]+	Hordenine	Others / Alkaloid	2	20 V: 121.065 (100), 93.07 (22), 103.055 (20), 77.039 (18), 91.055 (13)	1889.7	966388	7.66781e+06	146558000	4.00638e+06	1.94313e+06	2.65622e+06	105005	60165.9	1.29642e+06	51397	52908.3	44655.2	70464.1	142455	1.14482e+06	38621	37708.5	25486.4	142259	85945.4	3.93719e+06	33167	26788.8	28390	0.00235598	5.37026e-05	0.018586	0.00747219	0.419056	0.118868	0.558291	0.178492	0.395527	0.135523	0.542656	0.166617	0.701621	0.0110203	0.812598	0.0357751
ESI+	1.093	160.134	[M + H]+	Valine betaine	Others / Betaine	2	10 V: 160.132 (100), 60.079 (48), 58.065 (8)	76.68	74	912	970.333	198	202.667	0	98.6667	332.667	6070	230.667	0	90.6667	110785	70937	205907	43131	14124.7	10533	87497	125567	649644	67099.3	16864	8436.33	0.37591	0.417894	0.620289	0.519621	0.494642	0.0377521	0.610776	0.0847125	0.33323	0.0119413	0.475565	0.0300026	0.0866891	0.011781	0.178404	0.036993
ESI+	1.093	118.087	[M + H]+	Glycine betaine	Others / Betaine	2	20 V: 58.065 (100), 59.073 (70), 118.085 (18), 72.081 (8)	70.99	1.25831e+06	1.06595e+06	2.78938e+06	593911	289827	167500	535806	279428	1.30323e+06	351190	239673	183272	2.87745e+06	827697	6.57904e+06	432463	439389	311753	1.3936e+06	1534401	6.57965e+06	255546	238506	166509	0.0341801	0.284618	0.0890563	0.404157	0.177296	0.0343422	0.307025	0.0799442	0.0252277	0.083659	0.080502	0.112072	0.357485	0.0315763	0.534346	0.0582316
ESI−	6.635	345.171	[M − H]−	Gibberellin C20H26O5	Others / Diterpenoid	3	20 V: 273.150 (100), 280.983 (71), 345.170 (33)	36.66	420	6063.67	47234.7	840.333	4.66667	517	7.66667	424.333	1432.33	44	193.333	42.6667	59072.7	12624	510641	2376.67	1146.33	265	65	0	1013.33	37.3333	0	0	0.104528	0.0756475	0.218278	0.137717	0.118866	0.0661563	0.21742	0.115051	0.00316113	0.0593738	0.0309572	0.0848679	0.185908	0.166723	0.345214	0.204091
ESI−	7.913	331.155	[M − H]−	Gibberellin A4	Others / Diterpenoid	2	20 V: 243.175 (100), 225.164 (61), 287.163 (13), 331.19 (11)	49.35	173	288.333	587.667	158.333	78.6667	199.333	144.667	203	1226.33	103.667	119.333	98	5259	8724	193669	3355	1818	1293	16.3333	272.667	161.333	44.6667	103.333	82	0.499015	0.429132	0.70815	0.525316	0.695623	0.188522	0.771706	0.239018	0.00185058	0.0465212	0.0238893	0.0721969	0.270729	0.389124	0.439354	0.413899
ESI+	3.165	163.075	[M − H2O + H]+	Coniferyl alcohol	Others / Phenol	2	20 V: 103.054 (100), 131.046 (11), 43.017 (5), 102.047 (4), 163.072 (3)	27.63	1159	3647.67	7418.67	2781	649.333	428.333	409.333	5906.67	252649	1780.33	1249.33	1170	1566	6452.33	4245.33	3957.67	2801.33	2070	701	17891	30618	26722	12486.3	8522	0.0800676	0.00288031	0.176273	0.0181779	0.00125303	0.00404097	0.0240253	0.0310172	0.0264828	0.132647	0.0835678	0.16379	0.00829881	0.00174786	0.0335527	0.0250885
ESI+	8.612	318.302	[M + H]+	Phytosphingosine	Others / Sphingolipid	2	40 V: 60.045 (100), 56.050 (15), 55.054 (14), 43.054 (8), 57.070 (8), 42.034 (7), 67.054 (7), 79.054 (7), 69.070 (6)	2076.59	7157062	9.69497e+06	6.9415e+06	810255	1291741	9361423	3.15788e+06	5.30006e+06	1.10579e+06	997709	1.32079e+06	4924850	3291262	4.46481e+06	3233297	3.07007e+06	965604	15565360	3.36523e+06	5.11742e+06	5095448	374733	289461	9349073	0.025051	0.655783	0.0718635	0.713761	0.00200853	0.0327996	0.0240253	0.0789413	0.0790267	0.897438	0.172643	0.907019	0.0507645	0.0320971	0.121021	0.0588101
ESI−	6.224	549.343	[M + FA − H]−	Madecassic acid	Others / Triterpenoid	2	10 V: 503.337 (100), 549.341 (67), 44.998 (8)	47.86	84.3333	54.6667	0	174.667	110	0	224.667	7178	458358	2561	3164.67	3016.67	68	538.667	8518.67	447.333	122.667	156	806.667	1545	8593	505	333.667	317.667	0.42265	0.42265	0.647689	0.519621	0.0561282	0.156658	0.118077	0.211861	0.150955	0.097751	0.26963	0.128524	0.416257	0.0119525	0.585525	0.036993
ESI+	1.661	292.202	[M + H]+	p-Coumaroylspermidine	Phenolamide	2	40 V: 147.042 (100), 119.05 (83), 58.066 (29), 72.08 (29), 147.066 (20)	28.24	90038.7	56307.3	41729.3	9134.67	9636	13357	4177.67	12645.7	6024	33	66.3333	117.667	29837.7	220849	51874.7	1085.67	260.333	95.6667	1141	18118.3	19138.3	561.333	0	92.6667	0.00612065	0.0197107	0.0294621	0.0470407	0.0160573	0.13142	0.0536504	0.189713	0.00831196	0.0884917	0.0445395	0.117734	0.00458595	0.0042612	0.0296135	0.0296199
ESI+	1.998	322.209	[M + H]+	Feruloylspermidine	Phenolamide	2	40 V: 145.028 (100), 117.033 (72), 89.038 (28), 149.058 (17), 84.081 (11), 177.053 (11), 58.065 (9)	236.84	398035	261589	76388	44117.7	37636	49959	167333	1.23169e+06	10732.3	106353	66633	154253	1.26853e+06	3.44223e+06	433453	446286	278630	406527	41757	295604	62153.3	28274	18872.3	29614	0.0684447	0.00496977	0.153615	0.0204553	0.00209443	0.000288983	0.0240253	0.017484	0.0294171	0.00569471	0.0879416	0.0250933	0.00269389	0.0201592	0.0266404	0.0447281
ESI+	2.048	455.216	[M + H]+	p-Coumaroylhydroxyagmatine hexoside	Phenolamide	2	40 V: 147.045 (100), 119.049 (10), 70.065 (9)	384.96	125377	366441	4.70416e+06	121932	45680.3	45755	1113.67	985.667	30565	1794	1574	1151.67	9725.67	774391	1.256e+06	29293.3	30713.7	29004.3	1895.67	175948	341396	18846.7	7665.33	7057	0.0139136	0.00281378	0.0487818	0.0181779	0.920673	0.0377727	0.950804	0.0847125	0.000619953	0.0091901	0.0218861	0.0288	0.00108015	0.00314637	0.0266404	0.0289186
ESI+	2.174	251.139	[M + H]+	N-Caffeoylputrescine	Phenolamide	2	40 V: 91.054 (100), 119.05 (99), 70.066 (41), 65.037 (30), 147.045 (28), 92.024 (10)	40.14	324	2342.33	36757	1120	1012.33	801.333	476.667	751	13824	587.333	820.333	1010.33	13241	171314	232110	3156	3142	1351	2938	49064	273445	1373.33	2940.33	674	0.00171022	0.00757414	0.0175003	0.0272286	0.434919	0.0340187	0.565019	0.0798454	0.0267822	0.0139883	0.0835839	0.0328184	0.0133332	0.000642956	0.0412268	0.0250885
ESI+	2.325	485.227	[M + H]+	Feruloylhydroxyagmatine hexoside	Phenolamide	2	40 V: 177.054 (100), 145.028 (40), 305.159 (10), 129.114 (8), 70.064 (6)	63.23	38959	143661	771986	28018	7278.33	7819.67	85	214.333	5436	561.333	669.667	382.667	4194	66259.3	149279	1001	5255	7019	149	17855.3	93294	1209.67	1262	1078	0.0180137	0.0169374	0.055553	0.0418281	0.579417	0.0263128	0.66892	0.0754833	0.00294346	0.00655992	0.0298551	0.0250933	0.00262572	0.00669363	0.0266404	0.0316832
ESI+	2.377	439.22	[M + H]+	p-Coumaroylagmatine hexoside	Phenolamide	2	40 V: 147.044 (100), 119.05 (14), 114.102 (8), 72.081 (6)	246.62	599185	1.55611e+06	3.0992e+06	289044	58363.3	58547.3	887.333	1022.67	55523	2406	3279.67	1693	5283.67	330983	1.12255e+06	11701.3	11880.3	10337.3	1414	24468.3	309711	4665	2503	1515.67	0.00104789	0.00440669	0.0175003	0.0204553	0.782081	0.0570359	0.835956	0.106567	0.0105668	0.0334501	0.0453196	0.0549267	0.00730516	0.00851342	0.0319179	0.0329101
ESI+	2.48	235.141	[M + H]+	p-Coumaroylputrescine	Phenolamide	2	40 V: 119.05 (100), 91.054 (96), 147.043 (38), 72.081 (27), 65.039 (17), 66.041 (15)	301.86	7118.33	58493.3	337160	573.333	4997.33	7108.33	1919	4716.33	91013	401.333	655.333	1110	486237	1.39237e+06	4.00285e+06	8853.67	7061	6166.33	9712.67	265359	1080535	960	5148	2330.33	0.0106127	0.00318514	0.04073	0.0187461	0.0318587	0.000388663	0.0793674	0.017484	0.0177066	0.0138873	0.0648228	0.0328184	0.0511356	0.00920721	0.121021	0.0330868
ESI+	2.528	308.198	[M + H]+	Caffeoylspermidine	Phenolamide	2	40 V: 147.044 (100), 72.081 (67), 84.081 (42), 119.049 (35), 58.065 (16), 100.075 (15)	911.34	328.333	203.667	0	151.333	221.667	204.333	403.667	996521	8893039	186071	12725.3	12654	459.333	1887.33	192390	581	585.667	494	122.667	123.333	1879.33	86.3333	167.333	81.6667	0.799277	0.42265	0.909211	0.519621	0.048392	0.0238059	0.108215	0.0704259	0.0183786	0.0996722	0.0648228	0.129848	0.992578	0.127106	1	0.164082
ESI+	2.594	293.163	[M + H]+	Caffeoylagmatine	Phenolamide	2	40 V: 119.05 (100), 147.045 (83), 91.055 (56), 70.065 (20)	3284.06	612664	2.78732e+06	4.04024e+07	400376	462170	895143	10502	28050.7	1052175	7636.33	6333	6304	401108	7.43052e+06	2.70019e+07	117154	27034.3	4866	34997.7	3.44527e+06	2.28113e+07	21069.7	27875	1957.33	0.00506953	7.89316e-05	0.0257838	0.00747219	0.239252	0.0462291	0.39276	0.0945364	0.000529526	0.00442652	0.0214836	0.0237195	0.00173431	0.000977485	0.0266404	0.0250885
ESI+	2.649	469.231	[M + H]+	Feruloylagmatine hexoside	Phenolamide	2	40 V: 177.055 (100), 145.029 (22), 114.102 (8), 117.031 (7)	63.02	147664	389679	449854	39829	10119	9429	125.333	330.667	10834	480.667	1614.33	549.667	49650	125422	106931	6427.33	19962.3	27032	1327.67	3716	50949.3	285.333	1079	866.667	0.000177556	0.00229494	0.0118453	0.0181779	0.403988	0.0641474	0.558291	0.114826	0.00282051	0.0300697	0.0296675	0.0514445	0.0171239	0.00895051	0.0484528	0.0330123
ESI+	2.826	265.149	[M + H]+	Feruloylputrescine	Phenolamide	2	20 V: 177.055 (100), 145.030 (40), 72.080 (6)	208.11	4083.67	260408	561733	4667.33	14702	15037	5585.33	42591.7	82857	4093.33	13280.3	25031.7	350823	848077	6.53676e+06	94881.7	148144	216945	14275.3	299523	506565	5017.67	16310	25259.7	0.00183929	0.011857	0.0175003	0.0330137	0.00280769	0.0300303	0.0241599	0.0786713	0.00801819	0.00491581	0.0441642	0.0241589	0.00302403	0.0145344	0.0266404	0.0395291
ESI+	2.931	323.169	[M + H]+	Feruloylhydroxyagmatine	Phenolamide	2	40 V: 145.029 (100), 117.034 (93), 89.039 (41), 149.06 (27), 177.055 (26), 70.065 (20), 134.037 (7)	684.17	88954.3	1218694	1.57959e+07	272628	244486	460536	4352.33	10367.3	297994	4647	5408.33	6973	570824	3731434	9.50606e+06	500208	461973	749912	13498.3	1294688	9739500	75639.7	109706	233685	0.00850777	0.00442272	0.0365885	0.0204553	0.198217	0.0467869	0.335082	0.0949105	0.00132382	0.00551219	0.0225795	0.0250933	0.00515613	0.000572599	0.0296135	0.0250885
ESI+	3.02	295.167	[M + H]+	Sinapoylputrescine	Phenolamide	2	40 V: 91.055 (100), 119.05 (51), 147.045 (44), 175.039 (13), 65.039 (11)	140.44	768.333	163841	1.35297e+06	71741.3	7290	6753.33	256	837.333	6529	410.333	2141.67	822.667	576.667	3873	10329.7	4535	2459	1297.33	404.333	1591.67	21198.3	776.333	969	447.667	0.160551	0.0243975	0.316643	0.0545455	0.0330279	0.019083	0.0801704	0.063418	0.100004	0.203605	0.200009	0.24194	0.0101857	0.34882	0.0352772	0.379559
ESI+	3.034	277.162	[M + H]+	p-Coumaroylagmatine	Phenolamide	2	40 V: 119.05 (100), 147.045 (87), 91.055 (56), 72.081 (14)	833.88	1.22896e+06	5026642	7973056	9811.33	52739.7	182789	2163.33	5649.67	367658	1028.33	1492.33	1597.67	140487	922533	1.08419e+07	4070.33	10674.3	29746.7	15112	361746	6.01575e+06	1024.67	6462.67	9960.33	8.79779e-05	0.00261879	0.0118453	0.0181779	0.386067	0.0535042	0.545488	0.101981	0.000299761	0.0245498	0.0206479	0.0449815	0.0281138	0.0101187	0.0732508	0.0334152
ESI+	3.314	307.177	[M + H]+	Feruloylagmatine	Phenolamide	2	40 V: 145.028 (100), 117.034 (80), 89.038 (42), 177.055 (29), 149.059 (23), 72.081 (12)	999.3	732010	2.22152e+06	5062858	7082.33	53756	150416	1038.33	2522.33	232257	1393	2917	8819	6.00559e+06	9.10943e+06	8.42196e+06	209837	386613	1.04774e+06	50160	194102	3746846	3533.33	11133.7	29015.3	0.00143391	0.00377988	0.0175003	0.0197482	0.301548	0.0887498	0.459622	0.145693	0.00575251	0.00820177	0.0419186	0.0280295	0.0133065	0.00175989	0.0412268	0.0250885
ESI+	3.488	337.188	[M + H]+	Sinapoylagmatine	Phenolamide	2	40 V: 119.051 (100), 147.045 (76), 91.056 (71), 175.04 (54), 129.035 (19), 72.082 (14)	428.56	88070.7	535219	20522222	58871	31960	87432.3	2848.33	3462.33	206218	3147	2919.67	2703.33	1.01678e+06	2.13925e+06	6.38432e+06	268970	140975	404198	69852.3	745242	7.90804e+06	37158.7	14897.3	42662.7	0.0365337	0.00926765	0.0934736	0.0292446	0.782973	0.064384	0.835956	0.114826	0.0224938	0.000278951	0.0727645	0.0116148	0.00637006	0.000946095	0.0311913	0.0250885
ESI+	3.815	470.229	[M + H]+	Dicaffeoylspermidine	Phenolamide	2	40 V: 163.039 (100), 72.081 (25), 220.099 (25), 145.028 (21), 135.043 (9)	288.92	4.10836e+06	1.58073e+06	51531.7	108437	34983.7	230416	1184	5689.33	0	683.333	6045	1184.33	167527	135675	472.333	15817.7	5116	12914	178376	312754	669.333	12047.3	3634.67	15442.7	0.00218363	0.00116662	0.0181352	0.013805	0.129863	0.333896	0.234911	0.376295	0.295016	0.00465123	0.429664	0.0238789	0.0457721	0.001508	0.110163	0.0250885
ESI+	4.091	454.234	[M + H]+	Coumaroylcaffeoylspermidine	Phenolamide	2	40 V: 147.042 (100), 119.048 (61), 163.038 (58), 72.081 (47), 112.11 (30), 84.078 (20), 204.098 (16), 220.096 (14), 234.114 (14)	518.58	4806963	2348127	5312.33	262390	117203	688980	1555.67	7928.67	2391.67	1135	3369.33	1987.33	984921	1.25307e+06	6364	61476.7	13455.3	26779.3	1.12944e+06	2271855	3901.67	74715.3	9737.33	36681.3	0.00144876	0.000930517	0.0175003	0.0132287	0.250178	0.677969	0.401415	0.723846	0.132657	0.00251634	0.248397	0.0187858	0.00227967	0.00229683	0.0266404	0.0250885
ESI+	4.252	484.246	[M + H]+	Caffeoylferuloylspermidine	Phenolamide	2	40 V: 177.054 (100), 145.028 (82), 163.037 (63), 234.113 (46), 117.033 (18), 112.112 (16), 72.08 (13)	316.76	1484479	1.19417e+06	1283.33	180119	72326.7	403015	720	2098	272.333	625	1867	3055.33	83413.7	169053	3109.67	79352.3	45507.3	250477	64107.7	195855	1256	66111	62711.3	389983	0.0576453	0.000804435	0.136427	0.0132287	0.323897	0.199053	0.479097	0.250138	0.0399037	0.00467007	0.10793	0.0238789	0.00525565	0.0100155	0.0296135	0.0334152
ESI+	4.39	438.241	[M + H]+	Di-p-coumaroylspermidine	Phenolamide	2	40 V: 147.044 (100), 119.048 (18), 204.102 (14), 72.08 (9)	280.03	1536311	1.07669e+06	1609	149586	77378.7	571597	91.3333	3855.33	2029	435.333	2216.67	617.667	93677	451178	7601.67	5888	18054.7	9741	116332	832153	9222	22179.7	2526.67	7112	0.00126794	0.000584139	0.0175003	0.0132287	0.365648	0.00627117	0.532533	0.0375235	0.000964286	0.00671511	0.0225795	0.0250933	0.00570906	0.00175866	0.0304013	0.0250885
ESI+	4.512	468.25	[M + H]+	Coumaroylferuloylspermidine	Phenolamide	2	40 V: 145.028 (100), 147.043 (98), 177.054 (76), 117.034 (39), 72.083 (36), 218.12 (33), 234.109 (30), 161.036 (12)	487.03	1.78576e+06	1.81733e+06	2239.67	344732	148297	1.02148e+06	422.333	4020	1718.33	2894	2623.67	10201	1018869	3.48638e+06	36689.3	277771	65948.7	388956	941130	4.05752e+06	58417.7	636921	116320	686997	0.734694	0.000661942	0.872456	0.0132287	0.266401	0.225024	0.420322	0.271944	0.00090656	0.000370785	0.0225795	0.0116148	0.00704928	0.0007765	0.0319179	0.0250885
ESI+	4.595	498.261	[M + H]+	Diferuloylspermidine	Phenolamide	2	40 V: 177.056 (100), 145.029 (54), 234.115 (21), 117.032 (11), 178.056 (10)	713.37	1.31756e+06	2.86066e+06	11959.3	659171	271882	1.42627e+06	993.333	3473.67	3163.33	4223.33	4080.33	18242.3	1.24634e+06	3.89143e+06	48753.3	596780	290123	1316315	621849	3.24514e+06	43730	622895	229244	1.2138e+06	0.00876062	0.000628735	0.0365885	0.0132287	0.301905	0.00181353	0.459622	0.023134	0.000309012	0.000364013	0.0206479	0.0116148	0.0085009	0.00327735	0.0335527	0.0289186
ESI+	4.74	148.076	[M + H]+	Cinnamamide	Phenolamide	2	10 V: 131.048 (100), 148.08 (33), 103.053 (29), 70.063 (20), 132.051 (20), 77.017 (12), 84.043 (12)	23.13	7731.67	26379.7	82129.7	10501.3	15203	24448.3	2512.33	1530.33	7818.67	431	785	1524.67	381	1826.67	2863.33	1662	707	898	1083.33	14559.7	90089	5550	10721.3	15426.7	0.0110753	0.0270434	0.0408492	0.0586284	0.0966179	0.131597	0.18293	0.189713	0.0931435	0.132131	0.193086	0.16379	0.0021076	0.00201532	0.0266404	0.0250885
ESI−	5.7	379.166	[M − H]−	Di-p-coumaroylputrescine	Phenolamide	2	20 V: 119.050 (100), 259.108 (87)	15.98	391.333	1739.67	30566	1312.33	609	1174	174.667	1044.33	77753.3	922.333	485	569.333	3040.67	22041.7	367788	2846.33	1092	3406.67	2156.33	14463.3	91854.7	670	1008.33	1530	0.0171722	0.00453998	0.0538045	0.0204553	0.0528771	0.0222938	0.114634	0.0688201	0.0342351	0.0119105	0.0972278	0.0300026	0.056232	0.00708591	0.129836	0.0317067
ESI+	2.473	775.364	[M + H]+	Hordatine B2 hexoside	Phenolamide / Hordatine	2	40 V: 775.366 (100), 758.34 (97), 733.341 (53), 295.098 (44), 321.077 (32), 715.333 (28), 757.355 (22), 113.071 (19)	368.76	876	7273.33	1.2359e+06	2091.33	1312	459.333	0	0	196.333	345.667	681	151	38.3333	237.333	1082.67	414.333	585.333	316.667	45.3333	137	963.667	6330.33	571	170	0.0257854	0.0040982	0.0732307	0.0204191	1	0.205939	1	0.256521	0.0516244	0.0637153	0.12749	0.0900255	0.600305	0.0211826	0.731826	0.0462758
ESI+	2.544	745.355	[M + H]+	Hordatine A2 hexoside	Phenolamide / Hordatine	2	40 V: 728.33 (100), 745.354 (81), 703.332 (66), 685.325 (42), 147.126 (35), 265.087 (31), 727.344 (23)	544.68	597	7529.67	1.13604e+06	2137	581.667	380.667	1.33333	0	383	599	315.667	110.667	36.6667	706	638.333	529.667	2203	487.333	82.3333	301.333	3827.33	262	118.667	41.3333	0.013781	0.00406305	0.0487818	0.0204191	0.42265	0.239859	0.558291	0.287426	0.0948721	0.01775	0.193839	0.0387435	0.350299	0.0259685	0.529175	0.0519369
ESI+	2.617	759.369	[M + H]+	Hordatine B1 hexoside	Phenolamide / Hordatine	2	40 V: 759.375 (100), 295.099 (72), 742.35 (61), 717.352 (56), 699.351 (29), 321.076 (24), 743.362 (18), 147.125 (17)	577.42	1071	2347.67	434264	429.333	174	122	0	112.333	115.667	176	313	40	0	128	774	103	224	163.333	0	34.6667	4886.33	302.333	167.333	0	0.0619326	0.000883984	0.145362	0.0132287	0.245189	0.218498	0.397907	0.265186	0.207882	0.162842	0.345254	0.197637	0.42265	0.0201139	0.585525	0.0447281
ESI+	2.773	743.379	[M + H]+	Hordatine B hexoside	Phenolamide / Hordatine	2	40 V: 743.376 (100), 726.348 (73), 701.352 (63), 295.096 (60), 321.075 (36), 114.102 (16), 613.257 (13), 702.354 (12)	3789.51	956988	2.1212e+06	7.21581e+06	10719.3	3515.33	67011	1	0	90	114	152.333	99.6667	0	179.667	217.333	6.33333	335.667	142.333	45.6667	55	28450.7	618.667	119	165.333	0.101121	0.00355325	0.212729	0.0194062	0.42265	0.185563	0.558291	0.237205	0.219266	0.0470525	0.350647	0.0726244	0.922063	0.414115	0.97348	0.43398
ESI+	2.81	613.311	[M + H]+	Hordatine B2	Phenolamide / Hordatine	2	40 V: 295.096 (100), 70.064 (67), 321.076 (52), 155.09 (39), 147.123 (37), 129.113 (36), 293.079 (28), 113.07 (20)	171.95	135	207.667	391932	610.333	1322.67	17	0	47	343.333	293.667	273.667	145	57	1682.67	192.333	3288.33	2312.67	691	0	352.333	450.333	611.333	343.667	404.667	0.461723	0.0104802	0.675925	0.031004	0.42265	0.185175	0.558291	0.237205	0.142245	0.340232	0.25731	0.384964	0.42265	0.128544	0.585525	0.164443
ESI+	2.827	789.378	[M + H]+	Hordatine C1 hexoside	Phenolamide / Hordatine	2	40 V: 789.383 (100), 772.360 (57), 747.361 (54), 325.106 (36), 351.088 (29)	90.86	6567.67	11774.7	200707	537.667	691.667	1191	0	349.333	157.667	375	256	207.667	0	247.667	278	961	1133	126	0	0	1138	349.667	387.333	49.6667	0.0274432	0.00493227	0.0756688	0.0204553	0.0540622	0.250838	0.116316	0.297445	0.2336	0.00999679	0.364518	0.0299747	1	0.0302903	1	0.0581245
ESI+	2.871	713.365	[M + H]+	Hordatine A hexoside	Phenolamide / Hordatine	2	40 V: 713.359 (100), 265.086 (67), 696.334 (62), 671.338 (61), 114.103 (22), 291.068 (19)	950.15	1.0886e+06	3.12374e+06	2.30723e+06	56107.7	13897.7	161869	228.333	0	6287.67	133	429.667	333.667	121.667	2162.33	13577	167.667	588.667	320.333	240	489.333	75894.3	516.333	151.667	152.667	0.00121758	0.512703	0.0175003	0.591745	0.42265	0.217361	0.558291	0.264938	0.374533	0.270777	0.521409	0.311339	0.240141	0.0406076	0.402162	0.0642804
ESI+	2.871	905.425	[M + H]+	Hordatine B dihexoside	Phenolamide / Hordatine	2	40 V: 905.423 (100), 863.401 (22), 321.070 (16)	87.63	66697.3	90497.7	164516	2780	2838	6218.33	0	0	140.667	34	45.3333	32	0	301	241.667	314.333	319	102.667	129.333	0	3516.67	1690	282.333	0	0.00435505	0.0373671	0.0244521	0.0742115	1	0.214639	1	0.262747	0.219772	0.42265	0.350647	0.464183	0.00904907	0.051792	0.0337687	0.0774153
ESI+	2.897	534.246	[M + H]+	Hordatine B trihexoside	Phenolamide / Hordatine	2	40 V: 295.096 (100), 85.029 (90), 157.109 (72), 69.034 (69), 131.131 (62)	58.52	112294	160962	154248	29326.3	25683.3	37133.7	245.333	183.667	1735	786	1724.33	844	1514	5271.33	5590.33	2363.67	314.333	707.667	148.667	348.667	10145.7	2656.33	1155.33	178.333	0.0032195	0.00224694	0.0194775	0.0181779	0.757148	0.168749	0.820725	0.224999	0.111006	0.00111608	0.215929	0.0152925	0.305178	0.0307776	0.47361	0.0582316
ESI+	2.925	583.298	[M + H]+	Hordatine A2	Phenolamide / Hordatine	2	40 V: 265.085 (100), 70.065 (70), 291.063 (65), 173.103 (39), 113.07 (37), 403.13 (31), 437.182 (23), 247.073 (22)	556.69	4.33333	1841.33	775521	2690.67	2207.67	305.333	104	127	448.333	422.667	888	162.333	0	0	8273	725.667	1105.67	332	37.6667	352.667	970	196	353.667	275.667	0.201146	0.0166621	0.378653	0.0418281	0.873576	0.0592793	0.915482	0.108615	1	0.00892299	1	0.0287969	0.0649937	0.153717	0.141986	0.191472
ESI+	2.943	773.386	[M + H]+	Hordatine C hexoside	Phenolamide / Hordatine	2	40 V: 773.387 (100), 756.364 (44), 325.107 (34), 731.362 (33), 351.087 (15), 481.209 (12), 732.368 (10)	421.31	294626	125695	2.30387e+06	4019.67	3909	16642.3	0	73.6667	775	59	546.667	170.333	0	746.333	4682.33	497.333	253.667	98.6667	67.6667	63.6667	17897.3	372.667	172.667	71.3333	0.00312018	0.00190584	0.0194775	0.0181779	0.42265	0.146211	0.558291	0.201573	0.42265	0.0887148	0.56386	0.117734	0.975144	0.0344812	1	0.0610757
ESI+	3.132	597.315	[M + H]+	Hordatine B1	Phenolamide / Hordatine	2	40 V: 295.098 (100), 321.076 (42), 70.065 (39), 555.297 (26), 114.103 (17), 113.071 (17), 293.079 (16)	105.48	6279.33	18895.3	942752	6960	4459.67	37125.7	72.3333	75.6667	653	255.667	274.667	468.333	204	900	2509.67	330.333	673	676	248.667	390.333	4098	1000.67	291	211.333	0.008984	0.0113789	0.0369776	0.032316	0.97871	0.271782	1	0.316336	0.0873547	0.0159982	0.183768	0.0358365	0.649238	0.000506258	0.761915	0.0250885
ESI+	3.202	567.305	[M + H]+	Hordatine A1	Phenolamide / Hordatine	2	40 V: 265.088 (100), 291.068 (48), 70.065 (29), 113.071 (23), 550.275 (16), 403.128 (14), 263.072 (14), 173.102 (14)	648.12	5544	27468.3	1219701	5310.67	3478	41234	223.333	50.6667	1155.67	208.333	125.333	269	112.333	501	3372.33	392	894.667	1050	240.667	801.667	7403	1363	528.667	943.667	0.00219497	0.0141818	0.0181352	0.0375205	0.42265	0.0827179	0.558291	0.136912	0.0582032	0.0750829	0.138593	0.103512	0.204807	0.0136075	0.35543	0.0391946
ESI+	3.215	581.32	[M + H]+	Hordatine B	Phenolamide / Hordatine	2	40 V: 295.097 (100), 321.075 (48), 157.108 (32), 539.294 (21), 114.101 (15), 265.083 (12), 72.080 (11)	1168.44	122847	273377	3708314	65484.7	23990.7	670650	659	586	5752.67	99.6667	252	1476.67	33.3333	1172.33	7994	239	385.667	958.333	637.333	1018.33	25218	101.667	692.333	1622.67	0.0100986	0.00911243	0.0392877	0.0292446	0.911243	0.0647562	0.9445	0.114826	0.236644	0.0384875	0.36497	0.0607247	0.561586	0.0129193	0.719248	0.0382196
ESI+	3.307	551.309	[M + H]+	Hordatine A	Phenolamide / Hordatine	2	40 V: 265.086 (100), 114.103 (35), 291.066 (27), 247.074 (25), 534.284 (12), 98.062 (11), 72.080 (10)	803.65	104085	798797	3.42442e+06	85196.3	41872.7	1.06252e+06	98.3333	285.333	6648.33	267	718.667	2580	41.6667	1205	12008	809.667	1614.67	2127	789	2769.33	26256.3	3425	1198.67	3262.33	0.00948249	0.0127871	0.0375358	0.0348038	0.267885	0.110357	0.420328	0.1725	0.185877	0.137092	0.312361	0.167819	0.0753622	0.0205188	0.162143	0.0451732
ESI+	3.368	611.332	[M + H]+	Hordatine C	Phenolamide / Hordatine	2	40 V: 351.084 (100), 325.109 (62), 157.110 (33), 569.312 (19), 265.085 (13), 594.307 (13), 307.092 (13)	71.57	64834.3	72073.3	392046	26120.7	5257.33	86566	0	321.333	2309.67	84	426.667	571.667	113.333	689.333	1736.67	0	260	1808	0	290.333	2605	8858.67	465.333	612.333	0.0108552	0.0146863	0.0408492	0.0379173	0.27952	0.0588155	0.433791	0.108465	0.0818639	0.293108	0.176131	0.335656	0.196133	0.00601516	0.350984	0.0305055
ESI−	1.671	331.066	[M − H]−	Galloylhexose	Phenolic acid	2	20 V: 331.068 (100), 125.024 (73), 168.006 (64), 313.055 (27)	14.04	33130	9239	24690.3	5435.33	11068	9241.67	117508	189640	90088.3	151126	113957	51585	62845	10889.3	38396.3	18026	41355.3	38583	51191.3	33553.7	87572.7	42649.3	53846.3	29638.7	0.00530122	0.436848	0.0259577	0.529846	0.270223	0.439346	0.421666	0.479901	0.0102601	0.00653381	0.0453196	0.0250933	0.56573	0.361507	0.719248	0.390373
ESI−	2.079	152.035	[M − H]−	Aminohydroxybenzoic acid	Phenolic acid	2	10 V: 108.046 (100), 152.034 (11)	77.86	1069.33	552.667	5230.33	439.333	79	48.3333	60215.7	3931.67	6291	2355.33	958.333	501.333	5580.67	3552.67	19123	1739.67	665	392.667	2637.33	1038.33	7287.33	491.667	243.667	104.667	0.313759	0.0183582	0.536793	0.0445619	0.01084	0.00651773	0.0432708	0.0375235	0.129448	0.00130499	0.245088	0.0152925	0.00950462	0.00942242	0.0346064	0.0330868
ESI−	2.163	153.019	[M − H]−	3,4-Dihydroxybenzoic acid (protocatechuic acid)	Phenolic acid	1	20 V: 109.029 (100), 108.022 (27), 53.040 (6)	33.76	11694	10104	40017.7	7718	11500.3	8507	30221.3	18445	751677	21476.7	16765.7	12266.3	47719.3	38185	45490	32073.3	41409.3	31715	43416	40751	33924	24361.3	26495.7	19912.3	0.203642	0.0144005	0.378653	0.0375205	0.00420376	0.0542144	0.0298467	0.102469	0.00626576	0.053828	0.0434019	0.0800375	0.574896	0.0368233	0.72307	0.0615165
ESI−	2.252	329.088	[M − H]−	Vanilloylhexose	Phenolic acid	2	20 V: 167.035 (100), 123.045 (46), 108.022 (41), 152.011 (40), 59.014 (2)	95.61	21716.3	46723.7	97234	26549	7743	5370	16142.7	49877.7	481893	33391.7	10214.3	6902.33	50444.3	100832	1.33555e+06	46349.3	20576.7	12313	15467	40423.3	368691	20765	7077.33	4243.33	0.00174018	0.00533561	0.0175003	0.0209	0.00612865	0.00608876	0.0330906	0.0375235	0.00523727	0.00829042	0.0413163	0.0280295	0.00844979	0.0221386	0.0335527	0.0469784
ESI−	2.668	341.093	[M − H]−	Caffeoylhexose	Phenolic acid	2	20 V: 179.036 (100), 135.045 (28), 59.013 (26), 89.024 (25), 71.014 (20), 119.034 (15)	24.81	84639	157580	171287	73818.7	0	0	20967	39136.7	0	16441.7	0	0	279990	332834	522098	158552	155603	12297	29316.7	59693.3	354165	18053	0	0	0.0170294	0.00863324	0.0538045	0.0285098	0.0897654	0.0034283	0.173083	0.0295042	0.168581	0.0211635	0.291933	0.0411674	0.157686	0.022681	0.302586	0.047068
ESI−	2.678	181.05	[M − H]−	4-Hydroxyphenyllactic acid	Phenolic acid	2	10 V: 181.051 (100), 163.041 (60), 181.013 (28), 135.043 (27), 119.05 (13)	9.54	16008.7	100474	26999.3	57129	26605.3	14579	5546.67	38081	27468.7	21367.7	10873	5700.33	17471	48504.7	36738.7	30543.3	14051.3	5188.67	12238.3	50288.7	56655.3	27069	9469.33	3145.33	0.00067684	0.03056	0.0175003	0.0633506	0.00805986	0.0451128	0.0363334	0.0940423	0.09477	0.0113738	0.193839	0.0300026	0.0359014	0.00771147	0.0902301	0.0326874
ESI−	2.879	373.114	[M − H]−	Ferulic acid derivative C16H22O10	Phenolic acid	3	20 V: 193.05 (100), 59.013 (29), 373.112 (27), 134.038 (25), 211.061 (20), 89.024 (15), 149.058 (14)	25.36	169731	267155	205418	170571	47119.3	19861.7	4007.33	2781	11764.7	1611	780.667	882	13185.7	29345	85774	4945.67	1783.33	1923.33	12459.3	29155	93729	4244.67	2358	601	0.000868196	0.0404925	0.0175003	0.0782304	0.506309	0.0184514	0.617132	0.063418	0.0848401	0.0280693	0.181162	0.0495135	0.360139	0.0162971	0.535494	0.0401593
ESI−	2.886	337.093	[M − H]−	p-Coumaroylquinic acid	Phenolic acid	2	20 V: 163.040 (100), 119.050 (26), 191.055 (6), 173.048 (5)	143.84	16569.7	20362.3	42439.7	9347.33	4277.33	1425.67	15188.3	69797	736853	6916.33	3771	2374.67	3088	31983	133648	3714	1095	750	2648	17851.3	73127	6684	1499	695	0.00689624	0.0110904	0.0321071	0.0318148	0.00109292	0.00973187	0.0238761	0.0476526	0.00158088	0.00719311	0.0225795	0.0260202	0.00608718	0.0159681	0.0311913	0.0401593
ESI−	2.891	137.024	[M − H]−	4-Hydroxybenzoic acid	Phenolic acid	1	20 V: 93.034 (100), 65.040 (62)	53.81	26966.3	20137.3	76251	29005.3	26520.3	16588.7	54520.7	30004.3	512086	79295	73480.3	65840.7	20525.7	22866.7	97962.7	60994.7	42533	27861	25923.3	25758	140106	60709.7	40360.7	26587	0.0208764	5.71882e-05	0.0624093	0.00747219	0.029287	0.0129144	0.0756137	0.0531548	0.00118766	0.0096108	0.0225795	0.0293491	0.96266	0.0146648	0.994165	0.0395291
ESI−	3.157	517.156	[M − H]−	Sibiricose A5	Phenolic acid	2	20 V: 175.040 (100), 193.051 (17), 517.157 (16), 160.017 (12), 337.090 (6)	17.49	33650.7	36955.7	15459.3	19905	8242.67	6109.67	16440.7	10131.3	26524	8495.33	5709	3626.67	40581.3	39527	50445	31574	16449.3	13106	65369.7	33674	36108.3	22601.7	11319	7826.33	0.0356401	0.0109749	0.0920162	0.0318047	0.0021995	0.184376	0.0240253	0.237205	0.872836	0.0119996	0.902835	0.0300026	0.0185137	0.0133085	0.0515479	0.0389652
ESI−	3.206	367.104	[M − H]−	3-O-Feruloylquinic acid	Phenolic acid	2	20 V: 193.051 (100), 134.037 (23), 149.06 (5), 155.035 (3), 173.046 (3)	1024.42	55744.7	1458509	776968	461741	186773	75269.7	181819	562843	4018158	161736	93293.3	55376	259716	2.23239e+06	6205076	319236	139026	86843	121423	1577827	8.41465e+06	474085	190208	87276.7	0.0049074	0.00475441	0.0257838	0.0204553	0.000614082	0.0118764	0.0238761	0.0515608	0.00259728	0.01031	0.0294014	0.0300026	0.0037232	0.0145207	0.0294508	0.0395291
ESI−	3.208	153.019	[M − H]−	2,3-Dihydroxybenzoic acid (hypogallic acid)	Phenolic acid	2	10 V: 109.029 (100), 153.019 (91), 135.009 (27)	35.85	18388	37380.7	7152	17520	9795	14295.7	466004	98463	9313.67	36332.7	89041	164273	39849.3	17254.3	13240	12858.3	11808.7	12326.3	82182.3	40148	4805.33	22992.7	15102.3	18181.7	0.0811985	0.090689	0.177388	0.161359	0.0177668	0.00336225	0.0543393	0.0295042	0.0112424	0.0112326	0.0469536	0.0300026	0.0268064	0.00709931	0.070491	0.0317067
ESI−	3.291	347.045	[M − H]−	Ferulic acid derivative C16H12O9	Phenolic acid	3	20 V: 193.05 (100), 149.06 (14), 178.027 (14), 134.037 (13), 179.031 (5)	40.29	398.667	478	213.333	1137	510.667	90.3333	219	4868	417288	3639	3826.67	2026.33	260.667	343.667	4664.33	597.667	207.667	205	44	455.667	1053	659.333	74.3333	4.33333	0.411327	0.446777	0.645925	0.532032	0.0173119	0.00892345	0.0543393	0.045442	0.154717	0.127435	0.274623	0.158734	0.0086785	0.0681033	0.0335527	0.0976835
ESI−	3.366	179.035	[M − H]−	Caffeic acid	Phenolic acid	1	20 V: 135.046 (100), 134.037 (17), 91.056 (5)	28.88	108544	22801.3	6084.33	215933	49446.3	19878.3	679821	49334	25811	167876	109620	112255	274167	24822.3	11011.7	228826	184723	198156	138946	21858.7	9261.67	107278	102277	110494	0.0016074	0.00278121	0.0175003	0.0181779	0.00149367	0.00127084	0.0240253	0.0213307	0.000201605	0.000457698	0.0206479	0.0118169	0.00387303	0.00516021	0.0294508	0.0305055
ESI−	3.423	137.024	[M − H]−	3-Hydroxybenzoic acid	Phenolic acid	2	20 V: 93.035 (100)	124.87	3536	27722.3	465539	19109	9344	3552.67	6574.67	3876	320327	2758.33	2568	1530	1942	11206.7	123921	4888.67	4437	2491.33	1720.67	3338	10922	1867.33	3082.33	2309	0.00191024	0.00431695	0.0175003	0.0204553	0.154593	0.0420323	0.271015	0.0915306	0.00808641	0.0315242	0.0441642	0.0532909	0.00514076	0.0166562	0.0296135	0.0401593
ESI−	3.501	547.167	[M − H]−	Sibiricose A1/A6	Phenolic acid	2	20 V: 223.061 (100), 205.051 (90), 247.063 (20), 265.071 (15), 101.025 (14), 161.044 (11), 59.015 (10), 547.161 (9), 85.03 (8), 193.036 (7)	63.36	18272.7	115357	45559.7	476.667	1269.33	793.333	37128	68369.3	9919	5984.67	1729.33	2156.33	237054	350523	92946	4371.33	3254.67	2785.67	50437.7	157941	65804	813.667	1213.67	808.333	0.00112383	0.062779	0.0175003	0.116531	0.00282219	0.0030362	0.0241599	0.0291879	0.0179003	0.00713123	0.0648228	0.0260202	0.0172315	0.0344281	0.0484528	0.0610757
ESI−	3.667	355.104	[M − H]−	Feruloylhexose	Phenolic acid	2	10 V: 175.041 (100), 160.016 (17), 193.05 (16), 220.928 (10), 59.014 (8), 134.036 (6)	14.61	1397	58884.3	15691.3	56737.3	7932.33	6871	6473	19016.3	20711.3	14788.3	4617.33	4015	1907.67	31731.3	6612.67	44443.3	6828	11001	1816	10859.7	8652.67	24523.7	3352.33	3182.67	0.00108817	0.00190296	0.0175003	0.0181779	0.00684251	0.051221	0.0347013	0.0996353	0.00151969	0.0483623	0.0225795	0.0738435	0.00578053	0.00943672	0.0304013	0.0330868
ESI−	3.754	167.035	[M − H]−	Vanillic acid	Phenolic acid	1	20 V: 108.021 (100), 91.019 (36), 65.002 (29)	145.73	2556.67	10090.3	373167	5481.33	2742	1192.67	3327.67	3212.67	15443.7	1081.67	1495.33	1631.33	1911	5978.33	194216	3202.33	2137.67	636	1581.67	3360	114726	2709.33	1196.67	669	0.0161099	0.000916619	0.0538045	0.0132287	0.839338	0.00903454	0.886141	0.045442	0.0164441	0.00255742	0.0628276	0.0187858	0.171583	0.00116529	0.323012	0.0250885
ESI−	3.848	327.109	[M − H]−	p-Coumaroylhexose	Phenolic acid	2	20 V: 147.045 (100), 59.014 (85), 89.025 (41), 119.034 (17), 103.054 (14), 165.058 (13), 71.013 (12), 327.112 (12)	62.37	57064.7	122732	109574	67930	15848.3	8581.67	44992	55810.7	60863.3	32341	9649.33	4550.33	55565	77827	277297	43212.3	14408.3	8381	184498	333763	232662	142000	33287.3	16418.3	0.00295596	0.0320991	0.0194775	0.0655837	0.109194	0.148564	0.201371	0.203827	0.016813	0.00162881	0.0628276	0.0169409	0.0138251	0.0346239	0.0417693	0.0610757
ESI+	3.862	180.103	[M + H]+	3-Amino-3-(4-methylphenyl)propionic acid	Phenolic acid	2	20 V: 121.065 (100), 93.071 (20), 103.054 (18), 77.039 (9), 91.052 (8)	58.48	2152.33	12157.7	478776	4160	2705	3172.67	1131	786.667	11330.3	411.667	208	147.667	1068.67	2159	3448.33	574.667	11.3333	576.333	657.667	990.667	8302.67	759.333	132.333	99	0.00310039	0.00033201	0.0194775	0.0130359	0.530784	0.00634653	0.636045	0.0375235	0.330362	0.342456	0.473853	0.385942	0.617784	0.00205341	0.740298	0.0250885
ESI−	3.9	547.167	[M − H]−	Sibiricose A1/A6	Phenolic acid	2	20 V: 547.166 (100), 265.071 (32), 205.05 (30), 223.062 (30), 367.101 (20), 295.078 (12), 529.44 (10), 323.099 (6), 119.034 (5)	46.85	5019.33	99581.7	269293	25938.7	4894.67	2479.67	14287.3	49903.3	15685	32841	6011	3976.67	20328.3	85370.7	88428.7	41533.7	7926.67	5920.33	15530.7	102006	120215	35208	6760.67	4064.67	0.00629526	0.0168415	0.0297976	0.0418281	0.00186639	0.331356	0.0240253	0.374921	0.00592323	0.000112117	0.0420549	0.0116148	0.00389408	0.0121695	0.0294508	0.036993
ESI−	3.957	197.046	[M − H]−	Syringic acid	Phenolic acid	2	20 V: 121.029 (100), 123.009 (44), 78.011 (39), 106.009 (17), 167.000 (13), 89.006 (13), 49.008 (10), 91.019 (10), 182.022 (8)	201.1	1168.67	13297.3	557971	7714.33	5401	1938.33	1668.33	2467	56394	3571	3012.33	2307.67	2122.33	13003.7	140816	10452	4722.67	1915.67	3531.33	32089.3	1.19675e+06	25002.3	8758.33	3503	0.0140849	0.0223368	0.0487818	0.0507492	0.358785	0.0367218	0.525232	0.0846726	0.000284514	0.0145093	0.0206479	0.0335011	0.00457181	0.00184315	0.0296135	0.0250885
ESI−	3.977	367.104	[M − H]−	4-O-Feruloylquinic acid	Phenolic acid	2	20 V: 173.045 (100), 193.05 (18), 134.038 (11), 71.012 (6), 59.012 (5)	48.01	24107	165300	105031	34219	66018	36946.3	40608	76148	146241	22938	48580	27566.7	34047.7	127447	286237	12399.3	78866.3	50416.3	10989.3	89393.7	424326	11911	66998	38899	0.00710019	0.00380823	0.0325235	0.0197482	0.00164	0.0244378	0.0240253	0.07155	0.00486453	0.00602132	0.0397432	0.0250933	4.66199e-05	0.0151714	0.00960883	0.0395291
ESI−	4.114	163.04	[M − H]−	p-Coumaric acid	Phenolic acid	1	10 V: 119.050 (100), 163.040 (17)	228.18	154676	160508	534536	364320	226109	177252	430327	227736	563938	505964	440035	455879	43539.7	109741	503151	430542	223509	112504	45766.7	164902	411529	279962	126842	47721.7	0.718429	0.000378114	0.86455	0.0130359	0.00617535	0.0188102	0.0330906	0.063418	0.00565384	0.00559813	0.0419186	0.0250933	0.0242621	0.0283884	0.0654919	0.0559882
ESI−	4.192	385.114	[M − H]−	Sinapoylhexose	Phenolic acid	2	20 V: 267.072 (100), 113.024 (42), 249.062 (42), 91.056 (37), 135.045 (19), 59.014 (15), 75.009 (12)	490.7	954403	1561737	4148101	38994.3	31146	3994	1.40611e+06	1.87742e+06	2403634	565195	160155	40205	1.55261e+06	2305653	1308465	46095.3	77534.3	6198.67	1.14442e+06	1948449	1.32445e+06	871024	240270	109429	0.0172402	0.0128676	0.0538045	0.0348038	0.0209014	0.1566	0.0611959	0.211861	0.0514114	0.0937765	0.12749	0.123872	0.0370629	0.174478	0.0915293	0.210858
ESI−	4.424	165.055	[M − H]−	3-Phenyllactic acid	Phenolic acid	2	20 V: 119.049 (100), 103.055 (50), 147.045 (39), 72.995 (30)	47.66	12838	181064	54721.7	116100	35351.3	21673.3	13340	87338.7	22592.7	37155	15129.7	9502.67	18107.3	140416	79820.7	109457	40683	25636.3	9046.33	118168	58202	79103.7	33035.7	17916.3	0.00951612	0.000413109	0.0375358	0.0130359	0.0630908	0.0334892	0.127984	0.0792577	0.00255968	0.00645253	0.0294014	0.0250933	0.0645746	0.0176469	0.141986	0.0411738
ESI−	4.441	193.051	[M − H]−	Ferulic acid	Phenolic acid	1	20 V: 134.037 (100), 133.029 (14), 178.026 (8), 149.062 (7), 193.047 (7), 121.027 (5)	194.83	90998.7	311434	199957	1.45464e+06	591788	416061	151299	213775	287526	671189	391853	355399	165416	272330	382112	2.3257e+06	1418428	1.09686e+06	132868	232243	322385	1.5407e+06	709805	523020	0.00202917	0.00186127	0.0180089	0.0181779	0.00215484	0.0151504	0.0240253	0.0589411	0.00781303	0.00134617	0.0441642	0.0152925	0.0087426	0.0360136	0.0335527	0.0615004
ESI−	4.503	223.061	[M − H]−	Sinapic acid	Phenolic acid	1	20 V: 193.013 (100), 164.047 (58), 149.026 (51), 121.031 (40), 163.04 (24), 77.039 (21), 165.019 (19)	78.3	8585.33	103747	83567.3	109173	45467.7	19924.7	166176	86808.7	12749.3	121748	91727.3	39202	74065.3	157285	134381	416220	252511	161709	27582.7	103813	208060	189059	77152.7	35151.3	0.000230601	0.0380644	0.0118453	0.0750714	0.00012057	0.000492508	0.0171209	0.017484	0.0153001	0.0224478	0.0603505	0.0430314	0.0053367	0.00367941	0.0296135	0.0289186
ESI−	4.711	121.029	[M − H]−	Benzoic acid	Phenolic acid	1	20 V: 77.040 (100)	465.78	7683	219840	2.88848e+06	103432	42878	14225	11320.7	59944.3	3117154	37400.3	19438.7	8278.67	10795	54773.3	1.17818e+06	30924.7	15241.3	7081	5445.33	42847	1.60375e+06	36559.7	14270	6681	0.00447715	0.00138362	0.0244521	0.015718	0.0303826	0.0109114	0.0777356	0.0495542	0.00372334	0.0018128	0.0330446	0.0169409	0.0114215	0.00218476	0.0382126	0.0250885
ESI−	5.187	137.024	[M − H]−	2-Hydroxybenzoic acid (salicylic acid)	Phenolic acid	1	40 V: 65.039 (100), 93.034 (50)	23.67	10720	12088	12135.3	11382.7	10101.3	10250.7	96023.7	46040.7	20714.7	16353	11317	43349.3	10499.7	7938	14052	9975.67	8830.33	8641.67	11287	6843.67	17655.3	6014	7351.33	8197	0.288942	0.526763	0.498249	0.603228	0.0136774	0.0220135	0.0486588	0.0688201	0.0897044	0.0564532	0.187324	0.0826316	0.0258407	0.0407411	0.0685864	0.0642804
ESI−	5.419	385.093	[M − H]−	8,5'-Diferulic acid	Phenolic acid	2	20 V: 385.092 (100), 326.079 (43), 282.092 (32), 341.104 (23), 281.084 (19), 325.072 (18), 370.067 (16), 267.067 (11)	35.55	15970	80451.3	8754.67	215788	103204	66099.7	29030.7	31431	1030.33	36744.7	35662.3	20785.3	37881.7	33198	35228	172058	59897.7	49287.7	24482.7	18633.3	30225	90388.7	19210.7	13432	0.0017237	0.0211434	0.0175003	0.0493279	0.37292	0.00373854	0.53761	0.0303356	0.5398	0.839417	0.655142	0.860629	0.0151125	0.126465	0.0444933	0.164
ESI−	5.512	753.224	[M − H]−	3,6'-Disinapoylsucrose	Phenolic acid	2	20 V: 529.155 (100), 753.222 (97), 223.061 (32), 205.05 (16), 487.141 (13), 265.071 (12), 307.08 (11), 349.092 (10), 89.023 (8), 247.064 (8)	46.78	970	11444.3	62541	1497.67	402	857	1290	5320.67	4112	1263.67	479.333	1089	4770.67	4792	378.333	1609.33	689.333	1647	17128.7	66507.3	148331	3765.67	1123.67	3997.67	0.0181917	0.0659481	0.055553	0.121619	0.000950253	0.0332245	0.0238761	0.0792577	0.962783	0.00125212	0.976537	0.0152925	0.0366539	0.00518553	0.0913131	0.0305055
ESI−	5.907	385.092	[M − H]−	5,5'-Diferulic acid	Phenolic acid	2	20 V: 341.103 (100), 326.079 (93), 267.065 (91), 282.089 (61), 297.109 (26), 311.057 (21)	13.75	8434	6286	3898	49636.7	4275.33	4516.33	15029.7	14084	65952	38338.7	2845	2650.67	9944.67	8749.67	18062.3	20207	2523.67	2172.33	19194	12792.7	2559.33	17645.3	1292	1913	0.254075	0.0843861	0.453819	0.151681	0.563254	0.00837719	0.658288	0.0448891	0.231053	0.00302992	0.364518	0.0202716	0.0196067	0.0395381	0.0540612	0.0640512
ESI−	2.7	137.024	[M − H]−	Protocatechuic aldehyde	Phenolic aldehyde	2	20 V: 137.024 (100), 108.022 (77), 136.016 (43), 92.026 (34), 109.031 (34)	45.52	29548.3	20500	58090	1683	6484.67	8130.33	36174	23740.3	33975.3	5663.67	17170	31854.7	102272	148401	51008.7	4027.33	39647.3	60070.3	93278	133105	34585.7	4897.67	34948.3	68186.7	0.112068	0.0284466	0.228974	0.0600405	0.0435658	0.46422	0.0997798	0.505128	0.0354674	0.00181506	0.0997302	0.0169409	0.0774017	0.00104118	0.165279	0.0250885
ESI−	3.368	121.029	[M − H]−	4-Hydroxybenzaldehyde	Phenolic aldehyde	1	20 V: 92.027 (100), 121.03 (84), 120.022 (21), 93.035 (13), 91.019 (10)	218.06	95644	71690.3	549618	6906.33	17438.3	16376.3	300356	159865	4242154	29165.3	53579.7	72838	27790.7	43742.7	120905	10394	18864.3	19530	48477.7	75074.7	182798	8766.33	32693.3	33798	0.0455293	0.00196902	0.110516	0.0181779	0.00759236	0.0160927	0.0358583	0.0611491	0.00269168	0.00101245	0.0294014	0.0152925	0.0566907	0.0139914	0.12984	0.0393422
ESI−	3.859	151.04	[M − H]−	Vanillin	Phenolic aldehyde	1	20 V: 136.016 (100), 92.025 (48), 108.018 (28)	15.94	23578	11081	34105	593.333	3449.33	4949	53546.7	17571.7	41275.3	1229.33	5288.67	8684.67	16367	11648.7	15740.7	968.333	5606.33	7561	22142	11225	14310.3	822.667	7222	9703	0.0136751	0.0247759	0.0487818	0.0545455	0.0030745	0.111153	0.0243364	0.1725	0.0590772	0.775117	0.13866	0.803405	0.0134093	0.0227053	0.0412268	0.047068
ESI−	4.454	147.045	[M − H]−	p-Hydroxycinnamaldehyde	Phenolic aldehyde	2	20 V: 130.041 (100), 119.049 (60), 129.032 (52), 41.001 (34)	11.6	14738.7	18862.7	81758.7	8365	3793.67	4385	47964	19084.7	100278	4910	5660	16469.7	5150.67	16855.3	49713.3	10157	6739.33	6899.33	6693.67	24973.7	56382.3	16623.3	8481.33	12110	0.267896	0.0096214	0.475515	0.0297008	0.0163958	0.0452564	0.0541442	0.0940423	0.00121769	0.0165292	0.0225795	0.0363899	0.0304934	0.0068524	0.0787285	0.0317067
ESI−	4.712	177.056	[M − H]−	4-Hydroxy-3-methoxycinnamaldehyde (coniferyl aldehyde)	Phenolic aldehyde	2	10 V: 162.032 (100), 177.054 (22), 134.038 (9)	22.05	19963.7	8650	15746.7	1602.33	3111.33	7035	73474	47889.7	54523	6190.67	15751	38825.3	9621	6671.67	11789.7	8331	15266.3	33587.3	6875.67	5380	8272.67	17210.7	13909.7	29714.3	0.00349769	0.112729	0.0206947	0.191707	0.00494713	0.301152	0.0317758	0.347672	0.0136386	0.25014	0.0561356	0.289958	0.299719	0.201793	0.467693	0.233915
ESI+	4.759	209.082	[M + H]+	Sinapoylaldehyde	Phenolic aldehyde	2	10 V: 209.078 (100), 55.016 (42), 191.066 (41), 177.052 (26), 131.046 (16), 125.057 (14), 163.079 (13), 145.025 (11), 117.034 (10)	22.21	30054.7	19098.3	36921.7	14895.7	23298	46389.7	84003	60002.3	53661	12452	29941.3	70609.3	16028.7	37206	113709	25840	85985	164367	14439	25725.3	48621.7	21884.3	56942.3	107029	0.0409861	0.0982563	0.103009	0.172221	0.0346108	0.158343	0.0826005	0.21212	0.000770636	0.00355412	0.0218861	0.0205956	0.0668216	0.00430589	0.144865	0.0296199
ESI+	11.108	381.346	[M − H2O + H]+	Phytosterol C28H46O	Phytosterol	3	20 V: 159.11 (100), 145.094 (77), 57.064 (55), 81.063 (52), 133.092 (45), 97.094 (44), 109.094 (36), 67.048 (34), 105.063 (31), 85.094 (30)	102.91	34132.3	48366	544194	2138.67	2422.67	55109	34016.3	65749	106357	3787	4880.67	38657.7	79921.3	110762	368245	20279	5417	99565.3	44513.3	63771.3	297845	1332.33	1753.33	53562	0.068694	0.000302337	0.153615	0.0130359	0.0263121	0.00299662	0.0685563	0.0291879	0.136766	0.00352829	0.251363	0.0205956	0.0648614	0.00812	0.141986	0.0329101
ESI+	12.62	427.395	[M + H]+	Cycloartenol	Phytosterol	2	20 V: 123.117 (100), 109.102 (68), 177.164 (68), 163.146 (64), 135.117 (53), 149.133 (53), 95.086 (40), 121.105 (28), 427.392 (24), 81.069 (23)	23.22	3914.67	5355.67	32206	4862.33	4189.67	4054.67	26229.3	31352	450917	19088.3	15697.3	15685.7	10402	10438	12911	10617.3	3114.67	6555.67	1473.33	1558	5371.33	1429	1341.33	2097	0.380036	0.0507969	0.620289	0.0968208	0.0224478	0.00656749	0.0643958	0.0375235	0.988179	0.252361	0.995187	0.291344	0.913513	0.0534689	0.968051	0.0790894
ESI−	13.169	601.425	[M − H]−	Cycloartenol ferulate	Phytosterol	2	40 V: 601.425 (100), 134.037 (12)	28.53	5939.67	13386	1965	44527	76854.3	1301.33	2375.33	1416.67	1085.33	734.333	2226.33	2508	1193.67	682.333	862.333	5022	359	3619.67	3835.33	331.667	214.333	6129.33	569.667	2265	0.0317485	0.187006	0.083937	0.293423	0.72765	0.62641	0.797886	0.673865	0.705768	0.697548	0.789127	0.736445	0.436082	0.410525	0.6012	0.433416
ESI+	13.103	397.384	[M + H]+	Stigmastan-3,5-diene	Phytosterol / Stanol	2	20 V: 81.069 (100), 95.084 (80), 135.118 (76), 397.384 (60), 133.1 (58), 149.128 (49), 175.144 (49), 123.115 (41), 177.163 (39), 137.128 (38)	74.11	304299	396146	246407	116358	62554.3	30800.7	196647	278992	145634	230969	160394	71380.7	317167	357093	271612	293944	70828.3	38379.3	338003	415964	305077	90246.3	39597.3	56862.3	0.0387911	0.0388411	0.0983632	0.075554	0.00606536	0.142832	0.0330906	0.199824	0.237745	0.0253554	0.36497	0.0458659	0.0646723	0.110216	0.141986	0.146268
ESI+	11.365	395.368	[M − H2O + H]+	Stigmasterol	Phytosterol / Sterol	2	20 V: 83.085 (100), 395.367 (87), 109.1 (56), 69.069 (55), 121.103 (54), 173.133 (47), 71.084 (44), 123.116 (40), 159.116 (40), 57.068 (36)	143.03	598217	1.01294e+06	335978	272745	119130	619534	1.2418e+06	924668	641463	265416	389054	605324	400285	448037	266409	309991	39502	248722	345049	326548	281110	29073.3	12961.7	117308	0.00320618	0.00491335	0.0194775	0.0204553	0.0614051	0.00290603	0.127292	0.0291879	0.523436	0.0667436	0.640758	0.0938375	0.709966	0.381589	0.812598	0.408948
ESI+	11.487	383.368	[M − H2O + H]+	Campesterol	Phytosterol / Sterol	2	20 V: 147.116 (100), 161.131 (86), 81.069 (77), 383.37 (71), 95.085 (69), 109.1 (58), 175.147 (58), 69.069 (53), 121.101 (50), 123.115 (42)	240.73	596534	1059279	421677	217769	122011	553073	571412	377836	388382	88148.7	129077	218938	1206746	1145061	329184	859319	126674	614837	640033	733759	544878	75256.7	31130	291217	0.00188013	0.0214714	0.0175003	0.0493279	0.0610846	0.0091204	0.127292	0.045442	0.689058	0.015353	0.779651	0.0350163	0.35696	0.631692	0.534346	0.652366
ESI+	11.637	397.384	[M − H2O + H]+	β-Sitosterol	Phytosterol / Sterol	2	20 V: 135.116 (100), 147.119 (76), 161.134 (70), 83.086 (56), 85.101 (56), 81.07 (47), 95.085 (45), 71.086 (37), 123.117 (36), 57.07 (33)	299.05	1.06251e+06	1249175	406131	682234	387910	1.1558e+06	1.38976e+06	982022	487200	436097	599500	869358	1.33409e+06	1.0906e+06	372737	1368996	322172	1081853	670909	640277	569987	237236	102485	539778	0.0776371	0.00213499	0.172257	0.0181779	0.0220268	0.010323	0.0638327	0.0495542	0.166523	0.00194919	0.290139	0.0172991	0.58957	0.1603	0.72484	0.197936
ESI+	13.121	413.378	[M + H]+	β-Sitostenone	Phytosterol / Stigmastane	2	20 V: 97.064 (100), 109.064 (80), 413.377 (48), 83.047 (12), 69.069 (11), 97.101 (9), 109.1 (9), 123.08 (8), 395.367 (8), 85.099 (7)	321.91	985908	1563018	3.99132e+06	243578	184832	696666	516206	399773	1.03101e+06	141182	166534	238258	5.47049e+06	5.12885e+06	4.25527e+06	2.74777e+06	601279	1782832	4.57223e+06	4.68558e+06	3.50704e+06	870445	328847	2646161	0.00517492	0.00670481	0.0257838	0.0247294	0.0235044	0.133266	0.0654437	0.19115	0.217534	0.179696	0.350647	0.215332	0.398967	0.0389474	0.584055	0.0636977
ESI−	7.502	1239.6	[M − H]−	Saponin C58H96O28	Saponin	3	40 V: 1239.599 (100), 161.044 (4), 1077.540 (3)	219.93	0	0	37.3333	34	0	0	181364	448167	28524	3209.67	1579.33	719	96.6667	46	300.667	0	32.3333	45	0	46.3333	145.333	58	0	0	1	0.42265	1	0.519621	0.00203577	0.00862369	0.0240253	0.0453542	0.726749	0.429054	0.796899	0.468659	0.42265	0.022279	0.585525	0.0469784
ESI−	7.503	1385.62	[M − H]−	Saponin C63H102O33	Saponin	3	40 V: 1385.624 (100), 1223.572 (2), 1061.512 (2), 89.023 (2)	56.62	96.6667	0	0	48.6667	32.3333	388.667	86327.3	357506	32089	120734	54428.7	27900.7	40	62	829.333	0	60.6667	0	0	306.333	66	0	0	0	0.189058	0.189058	0.365255	0.293586	0.00270948	0.0453655	0.0241599	0.0940423	0.827852	0.226219	0.868213	0.266321	0.0244442	0.189436	0.0654919	0.224166
ESI−	7.561	1047.54	[M − H]−	Saponin C51H84O22	Saponin	3	40 V: 1047.536 (100), 885.485 (27), 289.091 (7), 89.024 (5), 867.473 (5)	138.86	0	84.6667	301.333	35	0	0	105947	207723	10931.3	248	1818.33	1203	37.6667	80	559	0	0	0	0	0	409.667	47.6667	32.6667	0	0.203992	0.174412	0.378653	0.278275	0.0129942	0.00372846	0.0485571	0.0303356	0.341243	0.21502	0.482155	0.254441	1	0.0531281	1	0.0789967
ESI−	7.638	1223.57	[M − H]−	Saponin C57H92O28	Saponin	3	40 V: 1223.566 (100), 1061.515 (7), 225.341 (4)	528.28	36	0	284.667	405.667	288.667	91	347567	1410396	132540	368127	98076.3	45391	39.3333	103.333	8826.67	147	159.667	0	0	66.3333	253.333	67	133	65.3333	0.42265	0.211354	0.647689	0.31759	0.00308489	0.145111	0.0243364	0.201573	0.37275	0.0219422	0.521409	0.0423918	0.42265	0.221403	0.585525	0.252524
ESI−	7.732	917.475	[M − H]−	Saponin C45H74O19	Saponin	3	40 V: 917.475 (100), 755.420 (58), 609.359 (14), 59.014 (13), 163.061 (12)	59.4	84	100	249	36.3333	37.3333	0	87070	295281	36513	84036.3	16734.3	12004	75.6667	98	3359	111.667	36.3333	242.667	0	35.3333	2395.67	85.3333	46	0	0.9067	0.162976	0.953766	0.261497	0.00565176	0.118552	0.0327571	0.178492	0.258978	0.0358774	0.395429	0.0585585	0.42265	0.00564308	0.585525	0.0305055
ESI−	7.836	1059.5	[M − H]−	Saponin C51H80O23	Saponin	3	40 V: 1059.498 (100), 179.056 (69), 263.075 (18), 89.024 (17), 897.441 (7)	43.57	34.3333	96.3333	339.333	0	0	0	29167.3	153013	31588	4249.33	1412.67	620	75	93	3715	0	40	0	0	0	380.667	35.3333	33	45	0.271277	0.0188902	0.478526	0.0454644	0.00800203	0.901382	0.0363334	0.92416	0.830209	0.0118111	0.868213	0.0300026	1	0.104577	1	0.139436
ESI−	7.88	1385.62	[M − H]−	Avenacoside D	Saponin	2	40 V: 1385.618 (100), 593.637 (3), 899.455 (2), 1223.560 (2)	453.16	169.667	148	446	853.667	315.333	395	204189	762051	33185.3	344036	126083	48845.3	283.667	295.667	3586.33	316	214.333	31	82.3333	98	277	69	158	247.333	0.921219	0.00792099	0.96541	0.0277724	0.000617118	0.0116318	0.0238761	0.0515608	0.888451	0.102407	0.909359	0.132801	0.889154	0.381209	0.952905	0.408948
ESI−	7.927	1223.57	[M − H]−	Avenacoside B	Saponin	2	40 V: 1223.567 (100), 838.404 (4), 1063.768 (3), 864.694 (2), 899.467 (2)	3864.99	3503	3075	3389	6670	6626.67	5741	5.0453e+06	8.4314e+06	1.90683e+06	124755	285427	174057	2612.33	2858.33	149959	8987	8101.67	2346.67	2221	1291.33	7627	5857.33	5513.33	3327.33	0.876619	0.937814	0.950229	0.954621	0.00104495	0.0462696	0.0238761	0.0945364	0.596904	0.0512043	0.708255	0.0765369	0.287825	0.254105	0.456661	0.285241
ESI−	8.032	1061.52	[M − H]−	Avenacoside A	Saponin	2	40 V: 1061.516 (100), 899.463 (16), 915.451 (4), 753.407 (3)	3195.7	9450.67	7408.33	9255.33	22257	21587.7	21458.3	1.05279e+07	15005139	4.13355e+06	683134	376468	291901	6504	6935	685477	32010	25083.7	6337	4810	2148	24824.3	20933.3	19512.3	8854.67	0.701036	0.960024	0.858165	0.970274	0.0141878	0.0275773	0.0491382	0.0775442	0.831528	0.0114872	0.868213	0.0300026	0.187193	0.185947	0.345214	0.221886
ESI−	8.079	1147.52	[M − H]−	Saponin C54H84O26	Saponin	3	40 V: 1103.524 (100), 1061.515 (38), 1043.505 (26), 899.464 (8), 89.023 (4)	319.11	104.667	115	263	214.667	186.667	71.3333	142152	373039	37756.3	7276	3292.67	1423	0	103.333	5829	69	102	134	0	0	187.667	0	47	0	0.956232	0.283144	0.980397	0.404157	0.00205937	0.0133477	0.0240253	0.0541535	0.215881	0.00514905	0.350647	0.0246208	1	0.206011	1	0.237834
ESI−	8.103	1092.54	[M − H]−	Saponin C55H83NO21	Saponin	3	40 V: 1092.537 (100), 930.477 (7), 101.024 (2)	452.96	11744	5728.67	14202.3	14788.3	16573.3	17617.3	68090.7	411267	4.89163e+06	35914.7	113469	734238	9903	10108	518051	25478	17363	8132.67	11032.3	7358	23452.3	20877.3	15875.7	11996.7	0.326288	0.706647	0.548319	0.752942	0.00537627	0.00223459	0.0324979	0.025385	0.969334	0.0680464	0.979683	0.095198	0.660676	0.416408	0.772148	0.434779
ESI−	8.133	1041.53	[M − H]−	Saponin C52H82O21	Saponin	3	40 V: 1041.528 (100), 879.473 (7), 89.025 (4), 717.417 (3)	2042.85	3274.33	1694.33	7531.67	1412.67	901.667	1481.67	724949	2.08393e+06	9.16491e+06	176197	215890	458033	524	5782.67	2.18668e+06	2478	2088	1568.33	864.333	1070	42363.7	387.333	469	417.333	0.650194	0.0525316	0.813459	0.0988012	0.0133041	0.00555902	0.0486588	0.0375235	0.0606445	0.0587212	0.141172	0.084654	0.845234	0.0861846	0.909267	0.120574
ESI−	8.154	899.466	[M − H]−	26-Desglucoavenacoside A	Saponin	2	40 V: 899.463 (100), 89.024 (48), 59.014 (24), 753.406 (22)	156.4	249	440.333	2452	5537	9913	9053.33	656001	990602	65809.7	179642	258828	352208	373.333	967.667	35218	1889	1760.33	1796	183.333	242.333	1316	2523	1802.33	1242	0.542641	0.193644	0.726934	0.29839	0.0137706	0.00125234	0.0486588	0.0213307	0.125169	0.0366397	0.240189	0.0594611	0.233292	0.0653409	0.394375	0.0941971
ESI−	8.213	1063.51	[M − H]−	Avenacin A-2	Saponin	2	40 V: 1063.513 (100), 901.459 (6), 739.406 (2), 59.014 (2)	2973.46	8578	3955.33	20347.3	2579	3194.67	5809.33	615828	3.68822e+06	1.29141e+07	119904	315997	1.37054e+06	2245.67	15613.3	2.86905e+06	5360	5198	5391.33	2446.67	3392.33	74504	1498.67	1762.67	1400.67	0.646646	0.0346996	0.813459	0.0703905	0.00918986	0.00321936	0.0393943	0.0294935	0.0384486	0.0567365	0.106434	0.0826316	0.777362	0.0909013	0.852397	0.125607
ESI−	8.214	915.459	[M − H]−	Chamaedroside E2	Saponin	2	40 V: 915.457 (100), 89.024 (56), 753.405 (34)	75.16	160	390	1029.67	173.667	298.333	40	170338	226944	9923.67	104739	91338.7	87885.3	113	155.667	4179.67	223.667	243	175	178	97	1032.33	35.6667	37.6667	185	0.0675182	0.0909066	0.153401	0.161359	0.10772	0.000392335	0.19995	0.017484	0.60549	0.0747034	0.708255	0.103492	0.600406	0.291295	0.731826	0.321898
ESI−	8.294	1025.53	[M − H]−	Saponin C52H82O20	Saponin	3	40 V: 1025.529 (100), 863.480 (9), 101.024 (5)	770.81	857.667	184	1834.33	138	192	608	501620	520651	4570380	13844.3	68965.7	164079	118	1536.33	407467	502.667	356.333	614.333	87.3333	209	8031.67	41	202.333	112.333	0.508799	0.255971	0.70815	0.374721	0.377093	0.010693	0.538163	0.0495542	0.0286472	0.0594673	0.0865511	0.0848679	0.612519	0.11975	0.7371	0.156004
ESI−	8.368	1047.52	[M − H]−	Avenacin B-2	Saponin	2	40 V: 1047.515 (100), 885.462 (8), 101.025 (4), 723.408 (2)	1187.83	1693.67	830	3672.33	330.667	442.333	1615.33	453704	954107	7256279	12847	73640.3	395741	135	3917	589027	787.667	595	1270.33	264	607.667	13740	0	257.667	200.667	0.664535	0.0169159	0.82414	0.0418281	0.00601076	0.00613933	0.0330906	0.0375235	0.00731963	0.050752	0.0437575	0.0762623	0.515212	0.0974586	0.677408	0.132432
ESI−	8.381	1075.53	[M − H]−	Saponin C52H84O23	Saponin	3	40 V: 1075.534 (100), 913.481 (17)	43.59	0	111	197	53.3333	62.6667	44.3333	55486.3	87274.7	1326.33	7211	5436.67	4825.67	0	170	1257.33	0	0	64.6667	37	32.6667	374	38.6667	0	0	0.224017	0.42265	0.413121	0.519621	0.000987786	0.00124338	0.0238761	0.0213307	0.279562	0.109977	0.413519	0.140692	0.42265	0.0570207	0.585525	0.0834736
ESI−	8.536	1061.52	[M − H]−	26-Desglucoavenacoside B	Saponin	2	40 V: 1061.514 (100), 737.408 (9), 899.470 (9), 381.187 (5)	2908.06	1052	587.333	820.333	10205	6535	11471	68633.7	539160	68557	3384342	1688808	8207764	1148.67	434	11393.3	1853.67	817	2447.67	682.667	156.333	724.667	2319.33	1593.33	2043	0.318087	0.721082	0.540939	0.764132	0.00396001	0.997918	0.0295959	1	0.290096	0.0203614	0.425768	0.0404527	0.295688	0.91942	0.463953	0.925941
ESI−	8.594	985.465	[M − H]−	Saponin C48H74O21	Saponin	3	40 V: 941.471 (100), 899.46 (98), 881.452 (46), 737.407 (38), 101.025 (24), 179.055 (21), 900.462 (21)	158.91	231.667	384.333	567	253.667	59	240.667	163568	543510	36283.3	47934.3	57660.7	64603.7	171	536.667	4745.33	189.333	76.6667	64.3333	274.667	116	221.667	29	34.6667	130.333	0.398537	0.107284	0.63946	0.183547	0.0028701	0.0411119	0.0241599	0.0905099	0.0503873	0.0541618	0.126637	0.0801144	0.494324	0.868726	0.661856	0.881136
ESI−	8.667	899.464	[M − H]−	Saponin C45H72O18	Saponin	3	40 V: 899.462 (100), 737.412 (41), 89.024 (11), 591.352 (3)	2194.26	1616.67	689.667	2964	20799.3	10212.7	19609.7	569913	765562	64473.3	6.72747e+06	4.50447e+06	10528341	1674	1134.33	57047.7	2654.67	2337.67	5205	1101.33	149.667	1973.33	3378	2818	4737	0.324299	0.183336	0.548219	0.289263	0.179939	0.00135839	0.309713	0.0213307	0.527047	0.00956194	0.64241	0.0293491	0.200677	0.408571	0.355402	0.432964
ESI−	8.711	1092.54	[M − H]−	Avenacin A-1	Saponin	2	40 V: 1092.539 (100), 930.488 (5), 768.431 (4), 275.077 (2)	2839.17	27775	9209.33	35339.3	3785.67	5235	16045.3	820899	6.28903e+06	2.47159e+07	164216	320317	2.28387e+06	6146.67	36335.7	5.87182e+06	9075.33	8278	14853.3	4821.33	8765.67	219724	3475	3631.33	3686.67	0.570198	0.65847	0.75622	0.713761	0.00943243	0.0206501	0.0393943	0.0658948	0.0454942	0.0192794	0.117458	0.0393778	0.6254	0.103015	0.743154	0.138655
ESI−	8.843	1076.55	[M − H]−	Avenacin B-1	Saponin	2	40 V: 1076.542 (100), 914.488 (6), 89.024 (4), 752.434 (1)	1447.97	4264.67	1551	4678.33	154.333	587.667	2198.67	209458	1.21811e+06	7482009	16283	38210.7	412212	391.333	3713.33	1073552	662.667	570	1852.33	370.667	1192.33	22190.3	332	168.333	511.333	0.616363	0.864467	0.788501	0.892759	0.0100958	0.00660977	0.0415536	0.0375235	0.00353422	0.0331496	0.0330446	0.0549267	0.496392	0.0911096	0.661856	0.125607
ESI−	9.039	1049.53	[M − H]−	Saponin C54H82O20	Saponin	3	40 V: 1049.530 (100), 887.471 (8), 275.073 (6), 71.580 (6)	396.56	484.667	432	967.667	2377.67	0	761.333	5539	85647	2769834	1483	2954	21331.7	129.333	775.333	91453.3	34.6667	179.333	247.667	93.3333	332	6266	389.333	41.3333	420.333	0.883785	0.00107134	0.952637	0.0132287	0.0120625	0.0232493	0.0469281	0.0695033	0.106877	0.050181	0.21226	0.0760386	0.195479	0.18139	0.350984	0.218283
ESI−	9.099	985.466	[M − H]−	Saponin C48H74O21	Saponin	3	40 V: 899.465 (100), 941.474 (84), 881.456 (38), 737.412 (36), 179.056 (21), 900.464 (18), 89.024 (16)	226.28	399.667	298.333	1812.67	328.667	120.667	534.333	68957	741644	96158.3	97973.3	89217.7	176424	503.333	823	4394.67	89.3333	193.667	166.667	192	300.667	653	118.333	112	116.333	0.827447	0.100912	0.919098	0.173691	0.00503489	0.712597	0.0317758	0.749547	0.263944	0.0388548	0.396614	0.0609655	0.620442	0.331298	0.74036	0.361879
ESI−	9.135	976.493	[M + FA − H]−	Saponin C49H73NO16	Saponin	3	40 V: 930.483 (100), 768.430 (22), 89.024 (15)	318	1034	479.667	1257	0	154.667	383.333	3110.67	50862.3	2.15638e+06	2503.33	2564.67	25711	93	908.333	75483	87.6667	95	428	221	122.333	2263	0	132.333	99	0.576047	0.744799	0.75622	0.777657	0.0241696	0.00668381	0.0665794	0.0375235	0.0667492	0.0257834	0.151654	0.0463448	0.528821	0.0610867	0.692098	0.0885133
ESI+	11.259	410.317	M+	β-Tocotrienol	Tocol	2	40 V: 151.076 (100), 81.07 (41), 95.084 (32), 41.038 (24), 69.069 (24), 150.066 (14), 67.055 (13), 189.089 (13), 191.106 (13), 135.078 (12)	136.9	273991	539160	1775	141456	71649.3	168481	40974	47071.7	613.667	71708	33172.3	23558	692186	816980	2125.33	388580	89469.3	259995	886171	724859	895	68752.7	41706.7	218308	0.00268457	0.0212028	0.0194775	0.0493279	0.0899786	0.00673838	0.173083	0.0375235	0.0460885	0.0116792	0.11792	0.0300026	0.0848738	0.0151665	0.175943	0.0395291
ESI+	11.467	424.334	M+	α-Tocotrienol	Tocol	2	40 V: 165.092 (100), 137.096 (44), 136.088 (35), 164.086 (31), 69.07 (25), 109.1 (15), 81.07 (14), 95.086 (13), 203.107 (12), 93.069 (10)	112.11	235530	695129	1197.67	149623	62423.7	201127	76394	112476	2119.67	149282	67821.7	58596.3	206295	502792	34.6667	294149	114710	262244	31941	46073.7	1611	25165.3	17627	35369.3	0.000810521	0.0356433	0.0175003	0.0717922	0.0942531	0.0123844	0.17965	0.0517232	0.0106916	0.00470851	0.0453196	0.0238789	0.00299912	0.0149903	0.0266404	0.0395291
ESI+	12.014	416.364	M+	β-Tocopherol	Tocol	2	40 V: 151.075 (100), 150.068 (66), 114.917 (23), 191.105 (22), 67.052 (18), 123.081 (18), 79.055 (14), 93.071 (14), 97.099 (14), 313.151 (14)	11.13	5848	7074.67	1235	16752.3	10065.7	18436.3	4147	2764.67	412.667	8534	4362.33	4822	17275.7	7906	271.333	63139	17339.7	35346.3	26661	21210.7	1670.67	75141	22113.3	25226	0.0249699	0.0215375	0.0718635	0.0493279	0.0444522	0.00391402	0.100995	0.0308773	0.0439526	0.00184918	0.115579	0.0169409	0.29486	0.000598625	0.463953	0.0250885
ESI+	12.339	430.379	M+	α-Tocopherol	Tocol	2	20 V: 165.091 (100), 430.379 (70), 164.082 (34), 205.122 (16), 57.07 (13), 69.069 (12), 137.094 (11)	23.57	6418.33	11036	4397.33	49276	16674.3	19736.7	6953.67	6556.67	2991	23543.3	10289.3	11076	41925.3	26381.3	8283.33	187106	43064	52705.3	17771.7	16492.7	15301.7	88693.3	18436.7	22004	0.0217951	0.384499	0.0644773	0.503216	0.579014	0.0322056	0.66892	0.0789413	0.0199053	0.00108098	0.0681097	0.0152925	0.228035	0.773495	0.387795	0.787357
ESI+	13.223	473.4	[M + H]+	α-Tocopheryl acetate	Tocol	2	10 V: 207.101 (100), 473.402 (63), 165.09 (10), 111.114 (9), 431.383 (9), 195.102 (7), 208.101 (5)	21.94	3758.33	4003.33	5616	5389.67	8318.33	2967.67	796.667	1342	4272.33	3055.67	3774.67	1865	3101.33	2951.67	3129.67	6331.33	29930.7	3312.67	1851.67	7049.33	8136.67	4256.33	3192	1536	0.250091	0.132879	0.449531	0.218136	0.0901983	0.0369697	0.173083	0.0846726	0.428852	0.860763	0.56386	0.876189	0.334059	0.0412019	0.512826	0.0646483
[truncated: 81 more columns]
